# Supplementary material for: Changes in cellular microRNA expression induced by porcine circovirus type 2-encoded proteins
Source: Vet Res. 2015 Apr 10;46(1):39. doi: 10.1186/s13567-015-0172-5 (PMC4391141; doi:10.1186/s13567-015-0172-5)
Supplement: Additional file 1: — Sequences of primers used in this study. List of primers used for generation of PK15 stable cell lines expressing each of the three PCV2 ORFs, verification of ORF expression by RT-PCR, and construction of plasmids for miRNA overexpression and luciferase reporter assays. [file 13567_2015_172_MOESM1_ESM.xls]

## Sheet: Additional file 1
	Additional file 1 Sequences of primers used in this study
	Name	Sequence (5' to 3')
	ORF1-F	CC CTCGAG GGCAGCACCTCAGCAGCAAC
	ORF1-R	ATT GCGGCCGC TGTGGACCACGTAGGCCTCG
	ORF2-F	CC CTCGAG GAACTACTTACAGCGCACTT
	ORF2-R	ATT GCGGCCGC GAAGCTCTCTATCGGAGGATTAC
	ORF3-F	CC CTCGAG GACAGCAGTTGAGGAGTACCATTCCA
	ORF3-R	ATT GCGGCCGC GGTAATGAGGAAGGACGAACACC
	ORF1/3-RT-F	TCGATCTCAAGGACAACGGAGT
	ORF1-RT-R	CAGCAGTTGAGGAGTACCATTCCA
	ORF2-RT-F	AGTGGAGTCAAGAACAGG
	ORF2-RT-R	GTCAAGCGTACCACAGTCACA
	ORF1/3-RT-R	TTGGTCTTCCAATCACGCTTCTGC
	GAPDH-RT-F	ATGACCACAGTCCATGCCATC
	GAPDH-RT-R	CCTGCTTCACCACCTTCTTG
	miR-139-F	AA CTCGAG ATCCTGACGAGGAGACCACA
	miR-139-R	AA TCTAGA GCAGACTCTGGCATCAGTTG
	let-7e-F	AA CTCGAG TCTGTCTGTCCACCTGCC
	let-7e-R	AA TCTAGA TGACAGGGGCCAGGAGTC
	ZNF265 WT-F	AA CTCGAG GGGGTGAAAGGCAAACAGAG
	ZNF265 WT-R	AA GCGGCCGC ACACCACTTGATGCTTGACT
	RGS16-F	AA CTCGAG TCCAGTACTGCGGGACTGA
	RGS16-R	AA GCGGCCGC AAACCAGCTCCTGTGTCAAC
	ZNF265 mutant-F	CTTGATGCTTGACTTACAAGCTTTATTTACATTTGTGGTACCCATCATTTCCTTACGAAATGAACTAGTACAGTTTAG
	ZNF265 mutant-R	CTAAACTGTACTAGTTCATTTCGTAAGGAAATGATGGGTACCACAAATGTAAATAAAGCTTGTAAGTCAAGCATCAAG
