# Supplementary material for: Changes in cellular microRNA expression induced by porcine circovirus type 2-encoded proteins
Source: Vet Res. 2015 Apr 10;46(1):39. doi: 10.1186/s13567-015-0172-5 (PMC4391141; doi:10.1186/s13567-015-0172-5)
Supplement: Additional file 2: — Sequences of bridge oligonucleotides used for splinted ligation assay. List of bridge oligonucleotides used for splinted ligation assay by which differential expression of ORF-regulated miRNAs was validated. [file 13567_2015_172_MOESM2_ESM.xls]

## Sheet: Additional file 2
	Additional file 2 Sequences of bridge oligonucleotides used for splinted ligation assay
	Bridge oligonucleotide	Sequence (5' to 3')a
	miR-202-5p	GAATGTCATAAGCG AAAGAAGTATATGCATAGGAA
	miR-432-5p	GAATGTCATAAGCG ACCCAATGACCTACTCCAAGA
	miR-25-3p	GAATCTCATAAGCG TCAGACCGAGACAAGTGCAATG
	miR-221-3p	GAATGTCATAAGCG AAACCCAGCAGACAATGTAGCT
	miR-151-5p	GAATGTCATAAGCG ACTAGACTGTGAGCTCCTCGA
	let-7e	GAATGTCATAAGCG AACTATACAACCTCCTACCTCA
	miR-103	GAATGTCATAAGCG TCATAGCCCTGTACAATGCTGCT
	miR-139-5p	GAATGTCATAAGCG ACTGGAGACACGTGCACTGTAGA
	miR-185	GAATGTCATAAGCG CAGGAACTGCCTTTCTCTCCA
	a Each of the bridge oligonucleotides contains an identical 5' sequence that is complementary to a common 14-
	nucleotide detection oligonucleotide. The sequence complementary to a specific miRNA is underlined.
