# Supplementary material for: Changes in cellular microRNA expression induced by porcine circovirus type 2-encoded proteins
Source: Vet Res. 2015 Apr 10;46(1):39. doi: 10.1186/s13567-015-0172-5 (PMC4391141; doi:10.1186/s13567-015-0172-5)
Supplement: Additional file 4: — Relative abundances of known porcine miRNAs in each library. List of read counts for 238 known porcine miRNAs in each library. [file 13567_2015_172_MOESM4_ESM.xls]

## Sheet: Additional file 4
	Additional file 4 Relative abundances of known porcine miRNAs in each library
	No.	miRNA	Control	ORF1	ORF2	ORF3
	1	ssc-let-7a	4574	4723	3752	6940
	2	ssc-let-7c	4	52	10	61
	3	ssc-let-7d-3p	29	21	32	30
	4	ssc-let-7d-5p	761	536	632	840
	5	ssc-let-7e	575	424	319	525
	6	ssc-let-7f	13139	12183	12465	20628
	7	ssc-let-7g	1843	2143	1550	2296
	8	ssc-let-7i	20705	15357	20989	32449
	9	ssc-miR-100	1802	1340	1932	2777
	10	ssc-miR-101	770	710	770	1158
	11	ssc-miR-103	3113	2596	1872	3729
	12	ssc-miR-106a	0	1	0	0
	13	ssc-miR-107	847	709	541	913
	14	ssc-miR-10a-3p	111	63	36	99
	15	ssc-miR-10a-5p	443505	246157	149232	404977
	16	ssc-miR-10b	459092	305714	149640	545183
	17	ssc-miR-1249	1	1	2	2
	18	ssc-miR-125a	224	108	84	124
	19	ssc-miR-125b	112	207	222	235
	20	ssc-miR-126-3p	2	4	1	4
	21	ssc-miR-126-5p	129	64	30	92
	22	ssc-miR-127	1	0	1	0
	23	ssc-miR-1271	2	2	1	1
	24	ssc-miR-1277	0	1	0	0
	25	ssc-miR-128	238	255	229	349
	26	ssc-miR-1285	18	11	38	15
	27	ssc-miR-1296-5p	8	4	6	8
	28	ssc-miR-129a	0	3	0	0
	29	ssc-miR-129b	7	63	21	50
	30	ssc-miR-1306-3p	11	5	0	7
	31	ssc-miR-1306-5p	4	2	1	1
	32	ssc-miR-1307	32	33	36	48
	33	ssc-miR-130a	99	105	78	143
	34	ssc-miR-130b	99	70	69	133
	35	ssc-miR-132	0	0	3	0
	36	ssc-miR-133a-3p	3	0	1	2
	37	ssc-miR-133b	1	0	1	0
	38	ssc-miR-1343	11	5	1	2
	39	ssc-miR-138	1	1	0	0
	40	ssc-miR-139-5p	59	54	22	46
	41	ssc-miR-140-3p	513	431	265	540
	42	ssc-miR-140-5p	21	10	6	21
	43	ssc-miR-142-3p	1	2	1	2
	44	ssc-miR-142-5p	9	10	20	11
	45	ssc-miR-143-3p	10	8	9	22
	46	ssc-miR-144	0	0	0	1
	47	ssc-miR-146a-5p	112	66	20	67
	48	ssc-miR-146b	224	170	200	269
	49	ssc-miR-148a-3p	1669	746	418	893
	50	ssc-miR-148a-5p	61	15	14	32
	51	ssc-miR-148b-3p	327	283	235	414
	52	ssc-miR-148b-5p	89	66	121	152
	53	ssc-miR-149	19	16	13	23
	54	ssc-miR-151-3p	3501	3034	2416	4342
	55	ssc-miR-151-5p	3748	1935	2723	3332
	56	ssc-miR-152	20	25	12	13
	57	ssc-miR-153	2	2	1	1
	58	ssc-miR-155-3p	0	3	7	3
	59	ssc-miR-155-5p	133	345	255	244
	60	ssc-miR-15a	181	216	282	281
	61	ssc-miR-15b	147	100	102	140
	62	ssc-miR-16	5173	4657	5479	7838
	63	ssc-miR-17-3p	29	21	37	29
	64	ssc-miR-17-5p	129	124	130	157
	65	ssc-miR-181a	180	499	388	700
	66	ssc-miR-181b	30	81	82	189
	67	ssc-miR-181c	11	4	20	7
	68	ssc-miR-181d-5p	0	1	9	11
	69	ssc-miR-182	11514	15963	11662	17020
	70	ssc-miR-183	8226	6877	6299	14274
	71	ssc-miR-1839-5p	4	1	3	7
	72	ssc-miR-184	1	6	0	2
	73	ssc-miR-185	36	28	13	18
	74	ssc-miR-186	4981	3792	5054	5881
	75	ssc-miR-187	0	0	0	1
	76	ssc-miR-18a	39	41	37	52
	77	ssc-miR-18b	0	1	0	0
	78	ssc-miR-190a	42	25	26	25
	79	ssc-miR-190b	1	1	5	6
	80	ssc-miR-191	20864	9930	7304	19439
	81	ssc-miR-192	2041	6576	4892	13006
	82	ssc-miR-193a-3p	8	13	7	7
	83	ssc-miR-193a-5p	3	3	0	3
	84	ssc-miR-194a	17	51	50	95
	85	ssc-miR-194b-5p	1	0	0	0
	86	ssc-miR-195	19	9	7	14
	87	ssc-miR-196a	7	1	0	3
	88	ssc-miR-196b	451	129	190	295
	89	ssc-miR-196b-3p	1	2	1	0
	90	ssc-miR-199a-3p	2	9	5	11
	91	ssc-miR-199b-3p	2	9	5	11
	92	ssc-miR-199b-5p	0	0	0	1
	93	ssc-miR-19a	114	138	160	162
	94	ssc-miR-19b	404	376	330	399
	95	ssc-miR-204	0	1	0	4
	96	ssc-miR-205	10	13	13	20
	97	ssc-miR-208b	0	1	0	1
	98	ssc-miR-20a	75	92	57	89
	99	ssc-miR-21	77292	103591	102031	127425
	100	ssc-miR-210	224	209	38	128
	101	ssc-miR-215	5	5	6	7
	102	ssc-miR-218	0	15	13	32
	103	ssc-miR-219	5	1	0	5
	104	ssc-miR-22-3p	9281	8870	17778	16838
	105	ssc-miR-22-5p	3	5	10	6
	106	ssc-miR-221-3p	1875	4232	3033	3520
	107	ssc-miR-221-5p	157	536	501	447
	108	ssc-miR-222	849	2100	1621	1739
	109	ssc-miR-2320-3p	25	20	36	30
	110	ssc-miR-2320-5p	14	16	11	23
	111	ssc-miR-23a	786	766	663	858
	112	ssc-miR-23b	72	88	78	95
	113	ssc-miR-24-1-5p	55	46	84	71
	114	ssc-miR-24-3p	1705	1277	1648	2011
	115	ssc-miR-2411	25	15	22	31
	116	ssc-miR-26a	3729	2636	2436	3725
	117	ssc-miR-27a	4622	4603	6940	7169
	118	ssc-miR-27b-3p	11279	12456	18684	20782
	119	ssc-miR-27b-5p	4	26	38	12
	120	ssc-miR-28-3p	862	521	485	781
	121	ssc-miR-28-5p	212	106	116	204
	122	ssc-miR-296-3p	221	65	85	209
	123	ssc-miR-296-5p	0	1	2	0
	124	ssc-miR-29a	483	710	933	738
	125	ssc-miR-29b	31	97	112	68
	126	ssc-miR-29c	20	31	25	32
	127	ssc-miR-30a-3p	632	387	287	704
	128	ssc-miR-30a-5p	32714	30364	30658	50045
	129	ssc-miR-30b-3p	1	3	1	1
	130	ssc-miR-30b-5p	203	287	221	312
	131	ssc-miR-30c-1-3p	22	8	31	28
	132	ssc-miR-30c-3p	60	56	57	121
	133	ssc-miR-30c-5p	577	437	368	638
	134	ssc-miR-30d	5817	5644	4467	8689
	135	ssc-miR-30e-3p	168	89	105	179
	136	ssc-miR-30e-5p	3411	2779	4546	4544
	137	ssc-miR-31	1401	1090	1045	1557
	138	ssc-miR-32	14	11	14	21
	139	ssc-miR-320	170	155	92	157
	140	ssc-miR-323	0	1	0	2
	141	ssc-miR-324	7	16	6	5
	142	ssc-miR-328	1	1	0	2
	143	ssc-miR-331-3p	1	5	1	6
	144	ssc-miR-331-5p	17	13	9	15
	145	ssc-miR-335	106	90	44	78
	146	ssc-miR-339-3p	1	1	0	1
	147	ssc-miR-339-5p	34	34	41	52
	148	ssc-miR-340	748	551	462	992
	149	ssc-miR-342	2	2	0	1
	150	ssc-miR-345-3p	7	3	0	3
	151	ssc-miR-345-5p	4	0	0	1
	152	ssc-miR-34a	231	195	222	271
	153	ssc-miR-34c	3	8	4	10
	154	ssc-miR-361-3p	12	8	1	7
	155	ssc-miR-361-5p	114	45	41	90
	156	ssc-miR-3613	0	0	3	2
	157	ssc-miR-362	15	12	11	12
	158	ssc-miR-365-3p	14	14	10	19
	159	ssc-miR-365-5p	28	8	9	12
	160	ssc-miR-374a-3p	113	130	238	193
	161	ssc-miR-374a-5p	45	49	77	86
	162	ssc-miR-374b-3p	14	7	17	26
	163	ssc-miR-374b-5p	31	38	21	52
	164	ssc-miR-378	1446	1258	1277	2194
	165	ssc-miR-421-3p	128	152	218	252
	166	ssc-miR-421-5p	1	0	2	1
	167	ssc-miR-423-3p	274	288	232	273
	168	ssc-miR-423-5p	439	229	247	312
	169	ssc-miR-424-3p	2	1	2	0
	170	ssc-miR-424-5p	7	4	5	5
	171	ssc-miR-425-3p	9	8	4	10
	172	ssc-miR-425-5p	150	70	79	138
	173	ssc-miR-429	420	369	196	373
	174	ssc-miR-4331	4	2	6	6
	175	ssc-miR-4332	1037	975	1344	784
	176	ssc-miR-4334-3p	31	31	37	48
	177	ssc-miR-450a	12	5	17	15
	178	ssc-miR-450b-5p	37	17	43	61
	179	ssc-miR-450c-5p	18	7	19	22
	180	ssc-miR-451	0	0	0	1
	181	ssc-miR-455-3p	6	6	5	6
	182	ssc-miR-455-5p	63	46	47	61
	183	ssc-miR-486	7	17	4	8
	184	ssc-miR-490	1	4	0	7
	185	ssc-miR-491	0	0	1	0
	186	ssc-miR-497	5	7	11	16
	187	ssc-miR-499-3p	1	0	0	1
	188	ssc-miR-499-5p	20	8	7	12
	189	ssc-miR-500	356	236	388	574
	190	ssc-miR-503	1	1	0	1
	191	ssc-miR-505	13	42	40	35
	192	ssc-miR-532-3p	1	1	1	1
	193	ssc-miR-532-5p	337	475	399	626
	194	ssc-miR-542-3p	25	19	18	60
	195	ssc-miR-542-5p	3	2	0	1
	196	ssc-miR-545-3p	7	5	14	8
	197	ssc-miR-545-5p	16	19	22	21
	198	ssc-miR-551a	0	1	0	1
	199	ssc-miR-574	3	2	2	4
	200	ssc-miR-582	12	33	28	82
	201	ssc-miR-615	5	0	2	13
	202	ssc-miR-628	37	25	37	53
	203	ssc-miR-664-3p	1	0	1	3
	204	ssc-miR-664-5p	13	4	8	10
	205	ssc-miR-671-3p	14	12	4	13
	206	ssc-miR-671-5p	1	7	5	8
	207	ssc-miR-7	21	44	24	35
	208	ssc-miR-708-3p	11	8	32	5
	209	ssc-miR-708-5p	15	6	12	8
	210	ssc-miR-7134-3p	45	43	16	42
	211	ssc-miR-7134-5p	4	3	4	10
	212	ssc-miR-7135-3p	1	2	1	4
	213	ssc-miR-7135-5p	0	0	1	2
	214	ssc-miR-7137-3p	0	0	0	1
	215	ssc-miR-7137-5p	2	5	5	6
	216	ssc-miR-7138-3p	9	6	7	15
	217	ssc-miR-7138-5p	5	5	2	7
	218	ssc-miR-7139-3p	1	3	1	1
	219	ssc-miR-7139-5p	99	111	122	226
	220	ssc-miR-7142-3p	582	426	644	964
	221	ssc-miR-7143-3p	1	0	0	0
	222	ssc-miR-7143-5p	0	0	1	0
	223	ssc-miR-7144-5p	1	1	0	1
	224	ssc-miR-744	38	29	62	50
	225	ssc-miR-758	0	0	1	0
	226	ssc-miR-769-3p	33	37	23	47
	227	ssc-miR-769-5p	595	395	303	728
	228	ssc-miR-874	0	0	0	1
	229	ssc-miR-885-5p	4	1	1	1
	230	ssc-miR-9	4	1	2	3
	231	ssc-miR-92a	2911	2768	1685	2956
	232	ssc-miR-92b-3p	804	1852	655	1699
	233	ssc-miR-92b-5p	0	1	0	4
	234	ssc-miR-935	0	2	3	2
	235	ssc-miR-95	0	0	1	0
	236	ssc-miR-98	2073	1967	1992	3452
	237	ssc-miR-99a	0	12	4	17
	238	ssc-miR-99b	2540	639	900	1998
