# Supplementary material for: Changes in cellular microRNA expression induced by porcine circovirus type 2-encoded proteins
Source: Vet Res. 2015 Apr 10;46(1):39. doi: 10.1186/s13567-015-0172-5 (PMC4391141; doi:10.1186/s13567-015-0172-5)
Supplement: Additional file 5: — List of miRNAs orthologous between humans and pigs that were identified in this study. Sequence information for the 118 orthologous porcine miRNAs identified in this study but unannotated in miRBase along with their corresponding precursors and genomic locations. [file 13567_2015_172_MOESM5_ESM.xls]

## Sheet: Additional file 5
	Additional file 5 List of miRNAs orthologous between humans and pigs that were identified in this study
	No.	miRNA	Sequence (5' to 3')	Hairpin secondary structurea	ΔG (kcal/mol)		Chromosomal positionb							Accession numberc
							miRNA precursor				Mature miRNA
							Chromosome	Start	End		Start	End
	1	let-7a-3p	CUAUACAAUCUACUGUCUUUC	UG U GU UUAGGGUCACAC CAC UGGGA GAG AGUAGGUUGUAUAGUU C ||| ||||| ||| |||||||||||||||| C GUG AUCCU UUC UCAUCUAACAUAUCAA A UA CA - UG UAGAGGGUCACC	-39.7		Chr. 3	44864433	44864524		44864494	44864514		CM000814.4
	2	let-7b-3p	CUAUACAACCUACUGCCUUCCC	U ---- A---- UG CGGGG GAGGUAGUAGGUUGUGUGGUU UC GGGCAG ||||| ||||||||||||||||||||| || |||||| A GUCCC UUCCGUCAUCCAACAUAUCAA AG CCCGUU - UAGA GCUCC GU	-51.80		Chr. Un	137	220		197	218		gnl|ti|2042492605
	3	let-7b-5p	UGAGGUAGUAGGUUGUGUGGUU	U ---- A---- UG CGGGG GAGGUAGUAGGUUGUGUGGUU UC GGGCAG ||||| ||||||||||||||||||||| || |||||| A GUCCC UUCCGUCAUCCAACAUAUCAA AG CCCGUU - UAGA GCUCC GU	-51.80		Chr. Un	137	220		142	163		gnl|ti|2042492605
	4	let-7e-3p	CUAUACGGCCUCCUAGCUUUCC	GCCCC CU G U ----G A A GGG GAG UAGGAGGUUGUAUAGU GA G GG C ||| ||| |||||||||||||||| || | || CCC UUC AUCCUCCGGCAUAUCA CU C CC A ---GA CU G - AGAGG A C	-36.9		Chr. 6	51858376	51858455		51858430	51858451		CM000817.4
	5	let-7f-1-3p	CUAUACAAUCUAUUGCCUUCCC	UA AGU --------- UG UCAG GAGGUAGUAGAUUGUAUAGUUGU GGGGUAG |||| ||||||||||||||||||||||| ||||||| A AGUC UUCCGUUAUCUAACAUAUCAAUA UCCCAUU G- CC- GAGGACUUG UU	-42.3		Chr. 3	44864802	44864891		44864866	44864887		CM000814.4
	6	let-7f-2-3p	CUAUACAGUCUACUGUCUUUCC	U U GU UUAGGGUCAUAC GUGGGA GAG AGUAGAUUGUAUAGUU C |||||| ||| |||||||||||||||| CACCCU UUC UCAUCUGACAUAUCAA C G - UG UAGAGGUUCUAC	-40.7		Chr. X	51801810	51801728		51801753	51801732		CM000830.4
	7	let-7g-3p	CUGUACAGGCCACUGCCUUGC	GGCU A UGAGG -A A A GAGGUAGU GUUUGUACAGUU GUCU UG UACC C |||||||| |||||||||||| |||| || |||| UUCCGUCA CGGACAUGUCAA UAGA AC AUGG C -CCG C ----- GG - C	-34.7		Chr. 13	37599004	37599085		37599064	37599084		CM000824.4
	8	let-7i-3p	CUGCGCAAGCUACUGCCUUGCU	U U -------- U UGU CUGGC GAGGUAGUAGUUUGUGC GUU GG CGGGU G ||||| ||||||||||||||||| ||| || ||||| A GAUCG UUCCGUCAUCGAACGCG CAA UC GCCCG C - U UAGAGGUG - UUA	-42.1		Chr. 5	30021224	30021308		30021285	30021306		CM000816.4
	9	miR-101-5p	CAGUUAUCACAGUGCUGAUGCU	CUGGC A GUCCA GGCUGCC UCAGUUAUCACAGUGCUG UGCU U ||||||| |||||||||||||||||| |||| CCGACGG AGUCAAUAGUGUCAUGAC AUGG U UAGGA - AAAUC	-45.4		Chr. 6	135736115	135736195		135736128	135736149		CM000817.4
	10	miR-106b-3p	CCGCACUGUGGGUACUUGCUGC	C C UA- G AGA -- UC CUGC GGGGC AAGUGCU ACAGUGC UAGU GG C |||| ||||| ||||||| ||||||| |||| || GACG CCUCG UUCAUGG UGUCACG AUCG CC U - A UCG G CC- UG UC	-29.9		Chr. Un	520	600		571	592		gnl|ti|2251887876
	11	miR-106b-5p	UAAAGUGCUGACAGUGCAGAU	C C UA- G AGA -- UC CUGC GGGGC AAGUGCU ACAGUGC UAGU GG C |||| ||||| ||||||| ||||||| |||| || GACG CCUCG UUCAUGG UGUCACG AUCG CC U - A UCG G CC- UG UC	-40.9		Chr. Un	520	600		571	592		gnl|ti|2251887876
	12	miR-10b-3p	ACAGAUUCGAUUCUAGGGGAAU	U A G C -UG AU G CUAUAUAU CCCU UAGAA CGAAUUUGUG GU C | |||||||| |||| ||||| |||||||||| || C GGUAUAUA GGGG AUCUU GCUUAGACAC UA C AG U A - A UGA CA	-29.9		Chr. 15	91419021	91419100		91419069	91419090		CM000826.4
	13	miR-1224-5p	GUGAGGACUCGGGAGGUGG	- CUUGG CUC A --U -- --C G C CC UACC UGAGGA GGGAGGUGG GGG GGC GCUG CAG GC A || |||| |||||| ||||||||| ||| ||| |||| ||| || GG GUGG ACUCCU UCCUCCACC CCC UCG CGAC GUC CG G GACGUU C ----- CUC C UCU CU UCU A G	-48.90		Chr. 13	131580811	131580918		131580821	131580839		CM000824.4
	14	miR-1244	AAGUAGUUGGUUUGUAUGAGAUGGUU	CC A UC AUUCCAG UU U UAC CCA UCUUAU CAGGC UAACU UUUGUG GUAUA U ||| |||||| ||||| ||||| |||||| ||||| GGU AGAGUA GUUCG GUUGA GAAUAU CAUGU U UU - U- ------- U- - CGA	-20.1		Chr. 5	51866815	51866906		51866876	51866901		CM000816.4
	15	miR-1248	ACCUUCUUGUAUAAGCACUGUGCUAAA	UUUUUAAC AUAAGC G AA--- C CUUCUUGU ACU UGCUA AUUACAGAAACUAGGAU |||||||| ||| ||||| ||||||||||||||||| A GAAGAACA UGA ACGAU UAAUGUUUUUGGUUCUA GAGAA--- CACA-- G CGUAA C	-34.3		Chr. 13	133976586	133976686		133976592	133976618		CM000824.4
	16	miR-125a-3p	ACAGGUGAGGUUCUUGGGAGCC	G UCU A UC UG C UA ---- A GCC G G CC AGA CCUU ACCUGUGA GG C ||| | | || ||| |||| |||||||| || CGG C C GG UCU GGAG UGGACACU CC A GGCCUG --U - GA GU U -- GGGA U	-32.60		Chr. 6	51858852	51858931		51858900	51858921		CM000817.4
	17	miR-125b-1-3p	ACGGGUUAGGCUCUUGGGAGCU	C U UC UG C AU C CUC CAG CC AGA CCUAACUUGUG GUUUA C ||| ||| || ||| ||||||||||| ||||| G GAG GUC GG UCU GGAUUGGGCAC UAAAU U GUGCC C GA GU C -C U	-35.8		Chr. 9	54334987	54334908		54334939	54334918		CM000820.4
	18	miR-125b-2-3p	UCACAAGUCAGGCUCUUGGGAC	A AGA UU UC UG C A -GG U CC CUU CCUAG CC AGA CCU ACUUGUGA UAU U || ||| ||||| || ||| ||| |||||||| ||| GG GAG GGAUC GG UCU GGA UGAACACU AUG U A --G GC CA GU C C ACA A	-38.4		Chr. Un	484	572		529	558		gnl|ti|2106030014
	19	miR-1264	CAAGUCUUAUUUGAGCACCUGUU	CUGG C - U AAAGAAU CAUAUAGCAGGU CUC AAUAAG AUUUGUUG |||||||||||| ||| |||||| |||||||| A GUGUAUUGUCCA GAG UUAUUC UGAACAAC ---- C U - CAAGUAA	-31.3		Chr. X	108630555	108630629		108630602	108630624		CM000830.4
	20	miR-1277-5p	AAAUAUAUAUAUAUAUGUACGUAU	U UC U G UG AU AGCC CCAAA AUAUAUAUAUAU UACGUAUG U A |||| ||||| |||||||||||| |||||||| | UUGG GGUUU UAUGUAUAUAUA AUGCAUAU A U U GU U G GU AG	-35.7		Chr. Un	347	268		347	315		gnl|ti|1145863521
	21	miR-128-1-5p	CGGGGCCGUAGCACUGUCUGAGA	U U UUC UAG CU U GAGC GUUGGA GGGGCCG CACUGU GAGAGGU U |||| |||||| ||||||| |||||| ||||||| UUCG CGACUU CUCUGGC GUGACA CUCUUUA A C U UUU CAA -- C	-35.9		Chr. 15	18661695	18661614		18661681	18661659		CM000826.4
	22	miR-1298-5p	UUCAUUCGGCUGUCCAGAUGUA	U U C ------ CC GU AAGAGUUCA UCGG UGUCCAGAUGUAU CCAAGUA C || ||||||||| |||| ||||||||||||| ||||||| CA UUUUCAAGU AGUC ACGGGUCUACAUA GGUUUAU C UU C U A AAUAAC AG	-41		Chr. X	108691609	108691698		108691617	108691638		CM000830.4
	23	miR-1307-5p	UCGACCGGACCUCGACCGGCU	AUCU -A U A GC UCUAUG CUACCA CGACCGG CC CG CCG UCG U |||||| ||||||| || || ||| ||| GAUGGU GCUGGCU GG GC GGC AGC U CGGAUA ---- GC U - UC UAACCG	-30.4		Chr. Un	46440	46381		46392	46371		GL895853.2
	24	miR-130b-5p	ACUCUUUCCCUGUUGCACUAC	C CA CC A GUGGG A GCCUG CUGA CUCUUUC UGUUGCACU CU CC C ||||| |||| ||||||| ||||||||| || || CGGAC GACU GGGAAAG GUAACGUGA GA GG U U AC UA C ----A G	-34.5		Chr. 14	53695641	53695562		53695630	53695610		CM000825.4
	25	miR-132-5p	ACCGUGGCUUUCGAUUGUUACU	CUCCA A UUC -G GGGC ACCGUGGCU GAUUGUUACU UGGG |||| ||||||||| |||||||||| ||| A CCCG UGGUACCGA CUGACAAUGG GCCA ACGACGC C CAU AG	-38.3		Chr. 12	50015799	50015722		50015789	50015768		CM000823.4
	26	miR-135b-3p	AUGUAGGGCUAAAAGCCAUGGG	G CAU UUACUG CUGUGGCCUAUGGCUUUU UCCUAUGUGA U |||||||||||||||||| |||||||||| GACAUCGGGUACCGAAAA GGGAUGUACU U - UC- CAAACC	-39.1		Chr. 9	72461645	72461720		72461693	72461714		CM000820.4
	27	miR-135b-5p	UAUGGCUUUUCAUUCCUAUGUGA	G CAU UUACUG CUGUGGCCUAUGGCUUUU UCCUAUGUGA U |||||||||||||||||| |||||||||| GACAUCGGGUACCGAAAA GGGAUGUACU U - UC- CAAACC	-39.1		Chr. 9	72461645	72461720		72461654	72461676		CM000820.4
	28	miR-141-3p	UAACACUGUCUGGUAAAGAUGG	CGGCUCU U -- C - UGG UAA GGG CCAUCUU CCAG ACAGUGUU GGA UC ||| ||||||| |||| |||||||| ||| || U CCC GGUAGAA GGUC UGUCACAA CCU AG CC----- - AU - U CGA UGA	-35.7		Chr. 5	66193794	66193714		66193740	66193719		CM000816.4
	29	miR-144-5p	GGAUAUCAUCAUAUACUGUAAG	U G A -A GC GCCC GGCUGG AUAUCAUC UAUACUGUA GUUU G |||| |||||| |||||||| ||||||||| |||| UGGG CUGAUC UGUAGUAG AUAUGACAU CAGA A C A - CA GU	-36.1		Chr. 12	47176953	47177028		47176963	47176984		CM000823.4
	30	miR-147b	GUGUGCGGAAAUGCUUCUGCUA	U C UG A C AACUAGAUU A UA GAAU UAG GAA CA UUCUGCACA CUGG || |||| ||| ||| || ||||||||| |||| U AU UUUA AUC CUU GU AAGGCGUGU GACC GGG U C GU C A --------- A	-25		Chr. 1	140918990	140919070		140919038	140919059		CM000812.4
	31	miR-152-5p	AGGUUCUGUGAUACACUCCGACU	C G A CC CGG C GGCCCAGGUUCUGU AU CACU GACU GCU U |||||||||||||| || |||| |||| ||| CCGGGUUCAAGACA UA GUGA CUGA CGA G C G C -- --- G	-38.7		Chr. 12	24289615	24289536		24289609	24289587		CM000823.4
	32	miR-15a-3p	CAGGCCAUAUUGUGCUGCCUCA	UUGGAGUAAA UA UA GA U G GCAGCACA AUGGUUUGUG UU U | |||||||| |||||||||| || G C CGUCGUGU UACCGGACGU AA A AACAUAAAAA UC UA GG A	-25.50		Chr. Un	70414	70492		70462	70483		JH118724.1
	33	miR-15b-3p	CGAAUCAUUAUUUGCUGCUCUA	U --G GUA U C C UA A AC UGAG CCUUAAA CUG AGCAGCA AU AUGGUU CAU CU A |||| ||||||| ||| ||||||| || |||||| ||| || A ACUU GGAAUUU GAU UCGUCGU UA UACUAA GUA GA U U AAA AAA C U U GC - AC	-30.7		Chr. 13	108388133	108388230		108388190	108388211		CM000824.4
	34	miR-16-1-3p	CCAGUAUUAACUGUGCUGCUGA	CAG C - A C U GAUU UGC UUAGCAGCAC GU AAUAUUGG G UAA C ||| |||||||||| || |||||||| | ||| AUG AGUCGUCGUG CA UUAUGACC C AUU U GGA A U A U U AAAA	-27.90		Chr. Un	70557	70635		70607	70628		JH118724.1
	35	miR-181a-3p	ACCAUCGACCGUUGAUUGUACC	UA - - UC U A U CU A G AU GAGUU GA GGUUG CU AG G ACA UCAACG GUCGGUG GUUU GA U ||||| || ||||| || || | ||| |||||| ||||||| |||| || C CUCGA CU CCAAC GG UC C UGU AGUUGC CAGCUAC CAAA CU A -- A C UA C A U -- - A AA	-34.20		Chr. 10	26427121	26427018		26427059	26427038		CM000821.4
	36	miR-181c-3p	AACCAUCGACCGUUGAGUGGAC	CAA G AA CU A GGCA GGGUUU GGGG CAUUCAAC GUCGGUG GUUUG G |||||| |||| |||||||| ||||||| ||||| C UCCGGA CCCC GUGAGUUG CAGCUAC CAAAC U AGG G AG -C - GGAC	-43.1		Chr. 2	65553750	65553664		65553698	65553677		CM000813.4
	37	miR-182-3p	UGGUUCUAGACUUGCCAACUA	UGG UCA UGAGAU UUGGCAA UAGAAC CACUGG A ||||||| |||||| |||||| AACCGUU AUCUUG GUGGCC A AUC CAG --- UAGGGU	-20.9		Chr. 18	20035223	20035286		20035266	20035286		CM000829.4
	38	miR-183-3p	GUGAAUUACCGAAGGGCCAUAA	G --AC GA -- AC CUGU UAUGGC UGGUA AUUCACUG UGA A |||| |||||| ||||| |||||||| ||| GACA AUACCG GCCAU UAAGUGAC GCU G A GGAA -- UG CU	-26.20		Chr. 18	20030651	20030720		20030695	20030716		CM000829.4
	39	miR-185-3p	AGGGGCUGGCUUUCCUCUGGUC	U UG A G AU UC GG GAGGGAU GAG GAAAG CAGUUCCUG GG C || ||||||| ||| ||||| ||||||||| || CC CUUCCUG CUC CUUUC GUCGGGGAC CC C CCU - GU - G -C UC	-45.5		Chr. 14	55086524	55086599		55086569	55086590		CM000825.4
	40	miR-188-5p	CAUCCCUUGCAUGGUGGAGGG	CUCA UC GU UGAGCUU CA CCUUGCAUG GGAGGG U || ||||||||| |||||| GU GGGACGUGC CCUCCC C ---- UU AC CAAAAGU	-29.9		Chr. X	48632391	48632452		48632395	48632415		CM000830.4
	41	miR-18a-3p	ACUGCCCUAAGUGCUCCUUCUGG	GU U -- U UC U A - AA U GCUUUUUGU CUA AGG GCA UAG GCAG UAG UG G A ||||||||| ||| ||| ||| ||| |||| ||| || | G UGAAGAAUA GGU UCC CGU AUC CGUC AUC AC U A UGUAU C CU U GA C - U GA U	-27.3		Chr. 11	66610195	66610286		66610249	66610271		CM000822.4
	42	miR-190a-3p	CUAUAUAUCAAACAUAUUCCU	---- U - UG UA UUAU GGC C CUGU G AUAUGUUUGAUAUAU GGUUG U ||| | |||| | ||||||||||||||| ||||| CCG G GACA C UAUACAAACUAUAUA UCAAC U C UUCU U U CU -- CUAA	-27		Chr. 1	120448093	120448012		120448046	120448026		CM000812.4
	43	miR-1911-5p	UGAGUACCGCCAUGUCUGUUGGG	U-- U U U C AUCC GGGCAUC GC GAG ACCGC AUGUCUGUUGGGA A ||||||| || ||| ||||| ||||||||||||| | CUCGUAG CG CUC UGGUG UACGGACAACCCU C CGU U U - C CUAA	-47.4		Chr. X	108710169	108710249		108710180	108710202		CM000830.4
	44	miR-193b-5p	CGGGGUUUUGAGGGCGAGAUGA	AAU------- GU A G A AG UUAU CGGG UUUG GGGC AG UG U |||| |||| |||| || || | G GCCC AAAC CCCG UC AC A UGGGGUUUUC UG A G A CU UUUU	-24.2		Chr. Un	611	680		614	635		gnl|ti|2106486709
	45	miR-19a-5p	AGUUUUGCAUAGUUGCACUACA	U U -- --- AG GCAG CC CUGUUAGUUUUGCAUAG UUGCAC UACA A |||| || ||||||||||||||||| |||||| |||| A CGUC GG GGUAGUCAAAACGUAUC AACGUG AUGU G C U UA UUG AA	-39.1		Chr. 11	66610343	66610424		66610356	66610377		CM000822.4
	46	miR-19b-1-5p	AGUUUUGCAGGUUUGCAUCCAGC	CUGUU - - UC UGUGU CUAUGGUUAGUUUUGCA GG UUUGCA CAGC G ||||||||||||||||| || |||||| |||| A GGUGUCAGUCAAAACGU CC AAACGU GUCG U ----- A U -- UCUUA	-34.4		Chr. 11	66610642	66610721		66610655	66610677		CM000822.4
	47	miR-200a-3p	UAACACUGUCUGGUAACGAUGU	CC- G - C UUUC G GGG UCU UGGGCAUC UUACCGGACAGUG UGGA UCG ||| ||| |||||||| ||||||||||||| |||| ||| C CCC GGA ACUUGUAG AAUGGUCUGUCAC AUCU AGC AGU A C A C--- U	-40.8		Chr. Un	654	569		603	582		gnl|ti|1420642876
	48	miR-200a-5p	CAUCUUACCGGACAGUGCUGGA	CC- G - C UUUC G GGG UCU UGGGCAUC UUACCGGACAGUG UGGA UCG ||| ||| |||||||| ||||||||||||| |||| ||| C CCC GGA ACUUGUAG AAUGGUCUGUCAC AUCU AGC AGU A C A C--- U	-40.8		Chr. Un	654	569		641	620		gnl|ti|1420642876
	49	miR-200b-3p	UAAUACUGCCUGGUAAUGAUGA	U --- - UG C U UGU GUC CCGCC AUC UUAC GGCAG AUUGGA GG ||| ||||| ||| |||| ||||| |||||| || C CGG GGCGG UAG AAUG CCGUC UAAUCU CU - CAG U GU A - GGU	-35		Chr. 6	58064302	58064376		58064346	58064367		CM000817.4
	50	miR-200b-5p	CAUCUUACUGGGCAGCAUUGGA	U --- - UG C U UGU GUC CCGCC AUC UUAC GGCAG AUUGGA GG ||| ||||| ||| |||| ||||| |||||| || C CGG GGCGG UAG AAUG CCGUC UAAUCU CU CGUCC - CAG U GU A - GGU	-35		Chr. 6	58064302	58064376		58064310	58064331		CM000817.4
	51	miR-20a-3p	ACUGCAUUAUGAGCACUUAAAG	C -A G - UU GUAG ACU AAGUGCUUAUAGUGCAG UAG UG U |||| ||| ||||||||||||||||| ||| || CGUC UGA UUCACGAGUAUUACGUC AUC AU A A AA - U UG	-31		Chr. 11	66610513	66610583		66610556	66610577		CM000822.4
	52	miR-212-3p	UAACAGUCUCCAGUCACGGCC	GC C -CA U CU C CCC GCG CGG CC UGGCU AGACUG UUACUG GGGC ||| ||| || ||||| |||||| |||||| ||| C CGC GCC GG ACUGA UCUGAC AAUGAC CCCG GUC A ACC C CC - --U	-33.90		Chr. 12	50016232	50016151		50016182	50016162		CM000823.4
	53	miR-219a-5p	UGAUUGUCCAAACGCAAUUCU	C - UU U A G A UAU CG CGGCUC GAU GUCCA AC CAAUUCUCG GUC A || |||||| ||| ||||| || ||||||||| ||| G GC GCCGAG CUG CAGGU UG GUUGAGAGC CGG C CC U CC - C A - UCU	-40.30		Chr. 7	29752783	29752701		29752773	29752753		CM000818.4
	54	miR-219b-3p	AGAAUUGCGUUUGGACAAUCAGU	UCA- A - CCA ---- - GGC GCCAC GA UGUCCAG CAAUUCU CG GUU ||||| || ||||||| ||||||| || ||| C CGGUG CU ACAGGUU GUUAAGA GC CAG GAAG A A UGC ACAU U ACG	-27.20		Chr. 1	302806849	302806934		302806905	302806927		CM000812.4
	55	miR-222-5p	CUCAGUAGCCAGUGUAGAUCCU	UG C AU - AUC UCAU CC UCA GGCUCAGUAGCCAG UGUAG CUG U || ||| |||||||||||||| ||||| ||| U GG AGU CUGGGUCAUCGGUC ACAUC GAC G -- U CU U GAU UAAU	-38.5		Chr. X	45275692	45275613		45275680	45275659		CM000830.4
	56	miR-23a-5p	GGGGUUCCUGGGGAUGGGAUUU	GC - G G C C CG UGGGG UUCCUGG GAUG GAUUUG UG C || ||||| ||||||| |||| |||||| || U GC ACCUU AGGGACC UUAC CUAAAC AC G CCA UA U G A - U	-30.8		Chr. 2	65581838	65581907		65581843	65581864		CM000813.4
	57	miR-25-3p	CAUUGCACUUGUCUCGGUCUGA	A C G GAG G UU - U -- ACG GGG CUGGC A UGUU AGGC GAGAC GG GCAAU GCU GG ||| ||||| | |||| |||| ||||| || ||||| ||| || C CCC GGCCG U ACAG UCUG CUCUG UC CGUUA CGG CC - - G --- G U- A - GU CGU	-40.7		Chr. Un	349	439		406	427		gnl|ti|1420207354
	58	miR-25-5p	AGGCGGAGACUUGGGCAAUUG	A C G GAG G UU - U -- ACG GGG CUGGC A UGUU AGGC GAGAC GG GCAAU GCU GG ||| ||||| | |||| |||| ||||| || ||||| ||| || C CCC GGCCG U ACAG UCUG CUCUG UC CGUUA CGG CC - - G --- G U- A - GU CGU	-40.7		Chr. Un	349	439		406	427		gnl|ti|1420207354
	59	miR-26a-1-3p	CCUAUUCUUGGUUACUUGCACG	G U U C UGUGCAGGU C GUG CC CGU CAAGUAACC AGGAUAGGC CC A ||| || ||| ||||||||| ||||||||| || CGC GG GCA GUUCAUUGG UCUUAUCCG GG A GGG A C C U --------- G	-37.8		Chr. 13	24885325	24885246		24885277	24885256		CM000824.4
	60	miR-26a-2-3p	CCUAUUCUUGAUUACUUGUUUC	GG UG UU C GUUUCC GGCUGU C GA CAAGUAAUC AGGAUAGGCU A |||||| | || ||||||||| |||||||||| UCGACG G CU GUUCAUUAG UCUUAUCCGG U GA GU UU U AGUGUC	-42.20		Chr. Un	40640	40723		40691	40712		GL895994.1
	61	miR-26b-3p	CCUGUUCUCCAUUACUUGGCUC	CGGGA - U UC UGUG CCC AGU CAAGUAAU AGGAUAGGUUG ||| ||| |||||||| ||||||||||| C GGG UCG GUUCAUUA UCUUGUCCGAC GG--- C - CC CUGU	-37.1		Chr. Un	56010	56081		56055	56076		GL892871.2
	62	miR-26b-5p	UUCAAGUAAUUCAGGAUAGGU	CGGGA - U UC UGUG CCC AGU CAAGUAAU AGGAUAGGUUG ||| ||| |||||||| ||||||||||| C GGG UCG GUUCAUUA UCUUGUCCGAC GG--- C - CC CUGU	-37.1		Chr. Un	56010	56081		56020	56040		GL892871.2
	63	miR-27a-5p	AGGGCUUAGCUGCUUGUGAGCA	UGG U A A UG U G U CAC CC GGGG GC GGGCUUAGC CU GUGAGCA G C A || |||| || ||||||||| || ||||||| | | GG CCCC CG CUUGAAUCG GA CACUUGU C G G --A U - C GU - G U AAC	-41.2		Chr. 2	65582015	65582096		65582028	65582049		CM000813.4
	64	miR-29a-5p	ACUGAUUUCUUUUGGUGUUCAG	UUAGAGG UUU C UCAA CCCC AUGACUGAUUUC UGGUGUU AGAG U |||| |||||||||||| ||||||| |||| A GGGG UAUUGGCUAAAG ACCACGA UCUU U UUAGUAA UCU - UUAA	-33.50		Chr. 18	19035225	19035310		19035239	19035260		CM000829.4
	65	miR-29b-1-5p	GCUGGUUUCAUAUGGUGGUUUAGA	- U GU UUAAA CUUCAGGAA GCUGGUUUCA AUGGUG UUAGAU A ||||||||| |||||||||| |||||| |||||| A GGGGUUCUU UGACUAAAGU UACCAC GAUCUG G G G U -- UUAGU	-34.00		Chr. 18	19034822	19034902		19034831	19034854		CM000829.4
	66	miR-29b-2-5p	CUGGUUUCACAUGGUGGCUUAG	- C G U UUUUCC CUUCUGGAA GCUGGUUUCA AUGGUG CU AGAU A ||||||||| |||||||||| |||||| || |||| GAGGAUUUU UGACUAAAGU UACCAC GA UCUA U AAU G U - - UGUUUC	-31.8		Chr. 9	148552438	148552521		148552448	148552469		CM000820.4
	67	miR-29c-5p	UGACCGAUUUCUCCUGGUGUUC	A - GGC UCC --- U UCUCUUACA CA UGACCGAUUUC UGGUGUU CAGAG C ||||||||| || ||||||||||| ||||||| ||||| U GGGGGAUGU GU AUUGGCUAAAG ACCACGA GUUUU G A A --- UUU UCU U	-35.4		Chr. 9	148552997	148553084		148553012	148553033		CM000820.4
	68	miR-301a-3p	CAGUGCAAUAGUAUUGUCAAAGC	CUGCUAA A C U--- A---- C CA AUGCU UGAC UUAUUGCACU CUGUA || ||||| |||| |||||||||| ||||| U GU UACGA ACUG GAUAACGUGA GACAU AGA---- C A UUAU CGAUC U	-22.2		Chr. 12	37079088	37079169		37079135	37079157		CM000823.4
	69	miR-301a-5p	GCUCUGACUUUAUUGCACUACU	AA A C ---U C ----A GCU CA AUGCU UGAC UUAUUG ACU CUGUAC ||| || ||||| |||| |||||| ||| ||||| U CGA GU UACGA ACUG GAUAAC UGA GACAUU GA GA C A UUAU C CCAUC	-22.2		Chr. 12	37079088	37079169		37079098	37079119		CM000823.4
	70	miR-301b	CAGUGCAAUGAUAUUGUCAAAGC	CCUGCUGG G C G--- ACUGU U CC CAGGUGCU UGACGA GUUGCACU GCUU G GG GUCUACGA ACUGUU UAACGUGA CGAG A A------- - A AUAG ----- G	-33.3		Chr. 14	53695980	53695899		53695929	53695907		CM000825.4
	71	miR-30d-3p	CUUUCAGUCAGAUGUUUGCUGC	CU U U CCC GUA AC GU GU GUAAACAUC GACUGGAAGCU AG A || || ||||||||| ||||||||||| || CA CG CGUUUGUAG CUGACUUUCGA UC U UCUCAGC C U --A --A GA	-28.3		Chr. 4	6713518	6713596		6713565	6713586		CM000815.4
	72	miR-31-3p	UGCUAUGCCAACAUAUUGCCAU	U GA G C -U AAA AC GGAGAG GGCAA AUG UGGCAUAGC GUU C || |||||| ||||| ||| ||||||||| ||| UG UCUUUC CCGUU UAC ACCGUAUCG CAA U C U UA A A UC GAG	-35.4		Chr. 1	224397161	224397238		224397207	224397228		CM000812.4
	73	miR-3120-3p	CACAGCAAGUGUAGACAGGCA	A UG C A UGAGC CAUGUG CUGCCUGUCUG C UGCUGU CAGG |||||| ||||||||||| | |||||| |||| G GUACAC GACGGACAGAU G ACGACA GUCU ACA A GU A C UGUAG	-42.8		Chr. 9	126099473	126099552		126099521	126099541		CM000820.4
	74	miR-3120-5p	CCUGUCUGUGCCUGCUGUACA	A UG C A UGAGC CAUGUG CUGCCUGUCUG C UGCUGU CAGG |||||| ||||||||||| | |||||| |||| G GUACAC GACGGACAGAU G ACGACA GUCU ACA A GU A C UGUAG	-42.8		Chr. 9	126099473	126099552		126099483	126099503		CM000820.4
	75	miR-32-3p	CAAUUUAGUGUGUGUGAUAUUU	UG U - UU C GGAGAUAU CACAU ACUAAGUUGCA UG GU A |||||||| ||||| ||||||||||| || || CUUUUAUA GUGUG UGAUUUAACGU AC CG C GU - G UC G	-31.90		Chr. 1	280645137	280645206		280645160	280645139		CM000812.4
	76	miR-324-3p	ACUGCCCCAGGUGCUGCUGG	GC C U C A U U GAAG CUAU CUCCC GCA C CCU GGGCA UGG GU C |||| ||||| ||| | ||| ||||| ||| || GAUG GGGGG CGU G GGA CCCGU ACC CA U UCU UU U C U C C - GAGG	-33.60		Chr. 12	54860462	54860541		54860510	54860529		CM000823.4
	77	miR-330-3p	GCAAAGCACACGGCCUGCAGAGA	CCUUU AUCA -- - U AG UGCAAG GGCG CUGCCUCUCUG GGCC UGUG CUU GCUC |||| ||||||||||| |||| |||| ||| |||| A UCGC GACGGAGAGAC CCGG ACAC GAA CGAG C---- ---- GU C - A- CCAACU	-42.8		Chr. Un	17808	17719		17751	17729		GL896302.1
	78	miR-330-5p	UCUCUGGGCCUGUGUCUUAGGC	CCUUU AUCA -- - U AG UGCAAG GGCG CUGCCUCUCUG GGCC UGUG CUU GCUC |||| ||||||||||| |||| |||| ||| |||| A UCGC GACGGAGAGAC CCGG ACAC GAA CGAG C---- ---- GU C - A- CCAACU	-42.8		Chr. Un	17808	17719		17790	17769		GL896302.1
	79	miR-335-3p	UUUUUCAUUAUUGCUCCUGACC	CUUU C A C U GU UGGG GGGGGUCA GAGCAAUAA GAAAAAUG UU C |||| |||||||| ||||||||| |||||||| || ACUC CCUCCAGU CUCGUUAUU CUUUUUGC AA A ---- U C A C AU	-38.90		Chr. 18	19338079	19338000		19338029	19338008		CM000829.4
	80	miR-33a-5p	GUGCAUUGUAGUUGCAUUGCA	G AGUU UUCU CA CUGUGGUGCAUUGU GCAUUGCAUG GG |||||||||||||| |||||||||| || G GACACUACGUGACA UGUGACGUGC CC CCUU ---- AU	-36.7		Chr. Un	255	176		249	229		gnl|ti|1420295260
	81	miR-340-3p	UCCGUCUCAGUUACUUUAUAGC	UACCUGG AU -CAA U G UG UGUG UAUAAAG UGAGAC GAUU UCAUA U |||| ||||||| |||||| |||| ||||| C AUAC AUAUUUC ACUCUG CUAG GGUGU G ------- CG AUUG C - UU	-22.6		Chr. 2	80118849	80118928		80118903	80118924		CM000813.4
	82	miR-3607-3p	ACUGUAAACGCUUUCUGAUG	U GU UG AAAU- GA AA CUGGUGCAU GA AAGC CAGUAU AU A ||||||||| || |||| |||||| || GACCAUGUA CU UUCG GUCAUA UG G - GU -- CAAAU G- CU	-20.6		Chr. 2	96866365	96866435		96866410	96866429		CM000813.4
	83	miR-3607-5p	GCAUGUGAUGAAGCAAAUCAGU	U GU UG AAAU- GA AA CUGGUGCAU GA AAGC CAGUAU AU A ||||||||| || |||| |||||| || GACCAUGUA CU UUCG GUCAUA UG G - GU -- CAAAU G- CU	-20.6		Chr. 2	96866365	96866435		96866371	96866392		CM000813.4
	84	miR-3613-3p	ACAAAAAAAAAAGCCCAACCCUUC	G U UU UA G UGC GGU UGGA GUUG CUUUUUUUUUUGUUC U A ||| |||| |||| ||||||||||||||| | U CCA ACUU CAAC GAAAAAAAAAACAAG A U G C CC CC G UUU	-26.4		Chr. Un	274	198		227	204		gnl|ti|810440240
	85	miR-362-3p	AACACACCUAUUCAAGGAUUCA	CCC -CA ACC -A UG CCUCU AAUCCUUGGA UAGGUGUG G CUGC ||||| |||||||||| |||||||| | ||| U GGAGA UUAGGAACUU AUCCACAC C GAUC AGUC AAC --- AA GU	-32.9		Chr. X	48638466	48638544		48638513	48638534		CM000830.4
	86	miR-3662	GAAAAUGAUGAGUAGUGACUGAUG	CAACG - CUAA U C UCUG U CUCA CAG CACU CUCA UC UCCAU C |||| ||| |||| |||| || ||||| GAGU GUC GUGA GAGU AG AGGUA A ----- A A--- U - UAAA U	-20.60		Chr. 1	32533111	32533180		32533155	32533178		CM000812.4
	87	miR-375	UUUGUUCGUUCGGCUCGCGUGA	C C A CCU C C GAC GCCCC GCC CGCG CGAGCC CG ACAAA CG C ||||| ||| |||| |||||| || ||||| || CGGGG CGG GUGC GCUCGG GC UGUUU GC U CGG A A - CUU U U GAG	-43.7		Chr. 15	133957548	133957627		133957594	133957615		CM000826.4
	88	miR-378a-5p	CUCCUGACUCCAGGUCCUGUGU	C G C UGU CCU CCAC CAGG CU CUGACUCCAGGUCC GUGUUG G |||| |||| || |||||||||||||| |||||| GGUG GUCC GA GACUGAGGUUCAGG CACGAU G GA C G A --U AAA	-49.2		Chr. 2	157640353	157640432		157640363	157640384		CM000813.4
	89	miR-383-5p	AGAUCAGAAGGUGAUUGUGGCU	CC -C A AA A UUG AGA UGCUC UC GAUCAG GGUG UUGUGGCU GGU U ||||| || |||||| |||| |||||||| ||| ACGAG AG CUGGUC UCAC GACACCGA CUA A UGA AA A CG - --- AUU	-32.8		Chr. 17	2603825	2603744		2603815	2603794		CM000828.4
	90	miR-410-3p	AAUAUAACACAGAUGGCCUGU	UUUAUUUA - ACUC A GAAUCUAUCGC CCGCAC GGU CU UGUUA U |||||| ||| || ||||| GGUGUG CCG GA ACAAU C AACUAUG- U GUA- C AUAAACUCUAU	-21.80		Chr. Un	171	91		122	102		gnl|ti|2021798212
	91	miR-411-5p	UAGUAGACCGUAUAGCGUACG	CUUG A A A A A - UUU GAG G UAGU GACCGU U GCGUACG C A ||| | |||| |||||| | ||||||| | U CUC C AUCA CUGGCA A UGUAUGC G C CUAUGA C A C C A A UGU	-22.90		Chr. Un	316	391		326	346		gnl|ti|851621265
	92	miR-448	UUGCAUAUGUAGGAUGUCCCAU	UGA G U GAAA A UA CGGGGAGGU ACAUCCUGCAUA UGC GCCAG UCCCU UUU U ||||||||| |||||||||||| ||| ||||| ||||| ||| GUCCCUCUA UGUAGGAUGUAU ACG UGGUC GGGGG GAA A CCC - U GGUC A UC	-49.4		Chr. X	108806660	108806758		108806730	108806751		CM000830.4
	93	miR-449a	UGGCAGUGUAUUGUUAGCUGGU	UG U - U U AG A UGUG AUGGG UGGCAG UGUAU GUUAGCUGGU G UAU U |||| ||||| |||||| ||||| |||||||||| | ||| AUAC UAUUC GUCGUC ACGUA CAAUCGACUA C AUG G AU GU U A - - G- A	-36.2		Chr. 16	36468205	36468118		36468191	36468170		CM000827.4
	94	miR-449b-5p	AGGCAGUGUAUUGUUAGCUGGC	CU U A U UU AGC UU U GAA CAGGU GGCAG GUA GUU UGGCUGCU GGA C ||| ||||| ||||| ||| ||| |||||||| ||| CUU GUUCA CCGUC CAU CAG ACCGACGA CUU A U- C - C -- C-- -- G	-31.7		Chr. 16	36468323	36468244		36468312	36468291		CM000827.4
	95	miR-454-3p	UAGUGCAAUAUUGCUUAUAGGGU	--- ---- U-- G UAGAACCCUAU CGAUAUUGU CUC GCUGU U ||||||||||| ||||||||| ||| ||||| | GUUUUGGGAUA GUUAUAACG GAG CGAUA A UUC UGAU UCU A	-26.8		Chr. 12	37088088	37088158		37088132	37088154		CM000823.4
	96	miR-484	UCAGGCUCAGUCCCCUCCCGAU	GCA ---UC A C A CCC UAAAC A GCCA GUC GG UC GUCCCCU GA CCCU A |||| ||| || || ||||||| || |||| CGGU CGG CC AG CGGGGGA CU GGGA A -AA UUUUU A C - -CC -UCCA U	-29.2		Chr. Un	294	212		284	263		gnl|ti|823826851
	97	miR-487b-3p	AAUCGUACAGGGUCAUCCACUU	UG UUAU C U UUUUA UACU GAGAGUGG CCCUGU C GUUCG C |||| |||||||| |||||| | ||||| AUGA UUUUCACC GGGACA G UAAGC U CU CU UACU U C UGUAC	-28.2		Chr. Un	498	575		544	565		gnl|ti|1420497393
	98	miR-500a-5p	UAAUCCUUGCUACCUGGGUGAGA	CCC -U UAC UG AGAG UGU CUCUC AAUCCUUGC C GGUG UGC G ||||| ||||||||| | |||| ||| U GAGAG UUAGGAACG G CCAC ACG G CGAGAGU UC --- GU -GUA UAA	-32.5		Chr. X	48637994	48638073		48638002	48638024		CM000830.4
	99	miR-502-3p	AAUGCACCUGGGCAAGGAUUCA	CUGUU C CU A UAU CCUAG GUC CCCU UCU AAUCCU GC CCGGGU UGCU |||| ||| |||||| || |||||| |||| U GGGA AGA UUAGGA CG GGUCCA ACGA ----- A C- A --- CGUA- AGC	-29		Chr. X	48643209	48643289		48643261	48643282		CM000830.4
	100	miR-505-5p	GGGAGCCAGGAAGUAUUGAUGU	A U U G A -U G GC C CAG GGGGGAGCCAG AAGU UUGAUGUU CU C || | ||| ||||||||||| |||| |||||||| || CG G GUC CUCCUUUGGUC UUCA AACUGCGA GG C UA A - U G C UU A	-40.1		Chr. X	130835721	130835642		130835710	130835689		CM000830.4
	101	miR-551b-3p	GCGACCCAUACUUGGUUUCAG	G G CG - AGA- GUG GCCU UGAAAUCAAG UGGGU G CCUG C |||| |||||||||| ||||| | |||| CGGA ACUUUGGUUC ACCCA C GGAC A - G AU G GGAA AUG	-27.7		Chr. 13	115915956	115916026		115916002	115916022		CM000824.4
	102	miR-574-5p	UGAGUGUGUGUGUGUGAGUGUGU	UGGG A U UG GC UGCGGGCGUGUG G GUGUGUGUGUGAGUGUG UC U |||||||||||| | ||||||||||||||||| || ACGCCCGCACAC C CACACACGUACUCGCAC GG C ---- - - CU GC	-55.40		Chr. 8	31672459	31672538		31672473	31672495		CM000819.4
	103	miR-582-5p	UUACAGUUGUUCAACCAGUUACU	UUA A UAAUCU CUCUUUGG CAGUUGUUCAACC GUUAC A |||||||| ||||||||||||| ||||| GGGAAACC GUCAACAAGUUGG CAAUG A CGU CAA C UCAAUC	-36.2		Chr. 16	41335754	41335830		41335762	41335784		CM000827.4
	104	miR-590-3p	UAAUUUUAUGUAUAAGCUAGU	A G U G --- AA CAAUCAGA AU AGCUUAU CAUAAAA UACAG UAU U |||||||| || ||||||| ||||||| ||||| ||| GUUAGUCU UG UCGAAUA GUAUUUU AUGUC AUG C C A U A CAA AC	-28.2		Chr. 3	11024989	11025069		11025040	11025060		CM000814.4
	105	miR-6087	UGAGGCGGGGGGGCGAGC	GGUGA G- -- C GGCG GGGGGC GAGCCC G |||| |||||| |||||| CCGC UCUUCG CUCGGG A AA--- GG CU G	-26.6		Chr. Un	180	227		182	199		gnl|ti|847963330
	106	miR-628-3p	UCUAGUAAGAGUGGCAGUCGA	GUGUCA CA - A A AAAG CUUCCU UG CUG CAU UUUACUAGAGGGU U |||||| || ||| ||| ||||||||||||| GAAGGG GC GAC GUG GAAUGAUCUUCCA U -----G AA U G A ACAA	-32		Chr. 1	129013474	129013553		129013525	129013545		CM000812.4
	107	miR-6516-3p	AUCAUGUAUGAUACUGCAAACA	UGG AA A G UG A CU A GUUUUG UUUGCAGUA CA G UGA CAUU AGC G |||||| ||||||||| || | ||| |||| ||| | CAAAAC AAACGUCAU GU U ACU GUAG UUG C UUA -- A A GU A U- A	-25.9		Chr. 12	4273960	4274040		4274012	4274033		CM000823.4
	108	miR-652-3p	AAUGGCGCCACUAGGGUUGUG	UA GAGAG CA G UGCACUGCACAACCCUAG GGUGCCAUUCA UA A |||||||||||||||||| ||||||||||| || C ACGUGACGUGUUGGGAUC CCGCGGUAAGU AU U CAAC ----A UA A	-51.50		Chr. Un	52835	52753		52784	52764		GL894953.1
	109	miR-660-5p	UACCCAUUGCAUAUCGGAGUUG	UUC CAUAC- U C U GAAUU UCC CCAU GCAUAU GGAG UGU ||| |||| |||||| |||| ||| C AGG GGUA CGUGUA CCUC ACG --- ACAUUU - U C AAACU	-25		Chr. X	48640819	48640888		48640827	48640848		CM000830.4
	110	miR-670-3p	UUUCCUCAUAUUCAUUCAGGA	AU UC U - UG UG AUU CUGACA CCUGAGUG AUGUG G AACC A |||||| |||||||| ||||| | |||| | U GACUGU GGACUUAC UAUAC C UUGG U U- GA U U CU GU CCG	-45.4		Chr. 2	20400011	20399937		20399965	20399945		CM000813.4
	111	miR-7-1-3p	CAACAAAUCACAGUCUGCCAUA	U - A U A A U -- A UGGA GU UGGUCU GU CUGUGUGG AGACU GUGAUUU GUUGUU UUUAG U |||| || |||||| || |||||||| ||||| ||||||| |||||| ||||| AUCU CG ACCGGA CA GGUAUACC UCUGA CACUAAA CAACAG AAAUC A GAC C U - C G - - CU A	-45.1		Chr. 10	35113341	35113449		35113405	35113426		CM000821.4
	112	miR-760	CGGCUCUGGGUCUGUGGGGA	C---- -- C U UCCA C GCCU GCG UCGC CCCC CAG CCAGAGCC GGAU ||| |||| |||| ||| |||||||| |||| C CGU AGCG GGGG GUC GGUCUCGG CUUA CCCAA AA A U UG-- - AAGA	-40.3		Chr. 4	135067715	135067636		135067669	135067650		CM000815.4
	113	miR-873-5p	GCAGGAACUUGUGAGUCUCCU	G A G A GAA C GGAACUUGU AGUCUCCU UU | ||||||||| |||||||| || A G CCUUGAAUA UCAGAGGA AA G C G C GUA	-30.7		Chr. 10	42020476	42020530		42020476	42020496		CM000821.4
	114	miR-92a-1-5p	AGGUUGGGAUCGGUUGCAAUGCU	CU UAC C U UU UUC ACAGGUUGGGAU GGU GCAAUGCUGUG U ||| |||||||||||| ||| ||||||||||| GAG UGUCCGGCCCUG UCA CGUUAUGGUAU C GUGGUUU --U U - GU	-36.1		Chr. 11	66610762	66610841		66610772	66610794		CM000822.4
	115	miR-93-5p	CAAAGUGCUGUUCGUGCAGGUAG	UAGUCCUGGG CA- - U G U GAUA GGCUC AAGUGCU GUUCG GCAG UAG GU ||||| ||||||| ||||| |||| ||| || A CCGAG UUCACGA CGAGU CGUC AUC CA ---------- CCC U - - - AUCC	-30.6		Chr. Un	731	810		746	768		gnl|ti|2251887876
	116	miR-96-5p	UUUGGCACUAGCACAUUUUUGCU	G U A UU --- UC CC AU UUGGCACU GCACAU UUGCUU GUG U || || |||||||| |||||| |||||| ||| GG UA AACCGUGA CGUGUA AACGAG CGC C G U - UU UCU CU	-34.2		Chr. 18	20030893	20030964		20030898	20030920		CM000829.4
	117	miR-98-3p	CUAUACAACUUACUACUUUCCC	CU G U U --------- AG A CAU CCGGGG GAGGUAGUAAGUUGUAU GUUG UGGGGU GG ||| |||||| ||||||||||||||||| |||| |||||| || U GUG GGUCCC UUUCAUCAUUCAACAUA CAAU ACCCCG UU AU G - U AGAAGAUUA GA U	-49.7		Chr. X	51800951	51800852		51800882	51800861		CM000830.4
	118	miR-99b-3p	CAAGCUCGUGUCUGUGGGUCCG	CC AC C C - - C GGCAC ACCCGUAGA CGA CUUG G G GGC U ||||| ||||||||| ||| |||| | | ||| CUGUG UGGGUGUCU GCU GAAC C C CCG U CC GU C A A G C	-29.2		Chr. 6	51858217	51858286		51858261	51858282		CM000817.4
	a Mature miRNA sequences are shown in blue.
	b The chromosomal locations of miRNA precursors and mature miRNAs are indicated by chromosome (Chr.), chromosome number or Un (unknown chromosome), and sequence coordinates (start and end).
	c GenBank or Trace-archive accession number.
