# Supplementary material for: Changes in cellular microRNA expression induced by porcine circovirus type 2-encoded proteins
Source: Vet Res. 2015 Apr 10;46(1):39. doi: 10.1186/s13567-015-0172-5 (PMC4391141; doi:10.1186/s13567-015-0172-5)
Supplement: Additional file 6: — Relative abundances of all the identified porcine miRNAs in each library. List of read counts for 356 known and orthologous porcine miRNAs in each library. [file 13567_2015_172_MOESM6_ESM.xls]

## Sheet: Additional File 6
	Additional file 6 Relative abundances of all the identified porcine miRNAs in each library
	No.	miRNA	Control	ORF1	ORF2	ORF3
	1	let-7a	4574	4723	3752	6940
	2	let-7a-3p	6	6	8	4
	3	let-7b-3p	0	1	0	0
	4	let-7b-5p	174	118	86	217
	5	let-7c	4	52	10	61
	6	let-7d-3p	29	21	32	30
	7	let-7d-5p	761	536	632	840
	8	let-7e	575	424	319	525
	9	let-7e-3p	2	1	1	0
	10	let-7f	13139	12183	12465	20628
	11	let-7f-1-3p	0	1	0	0
	12	let-7f-2-3p	2	4	3	2
	13	let-7g	1843	2143	1550	2296
	14	let-7g-3p	3	2	4	4
	15	let-7i	20705	15357	20989	32449
	16	let-7i-3p	6	10	6	6
	17	miR-100	1802	1340	1932	2777
	18	miR-101	770	710	770	1158
	19	miR-101-5p	0	1	0	0
	20	miR-103	3113	2596	1872	3729
	21	miR-106a	0	1	0	0
	22	miR-106b-3p	60	54	19	62
	23	miR-106b-5p	73	48	51	83
	24	miR-107	847	709	541	913
	25	miR-10a-3p	111	63	36	99
	26	miR-10a-5p	443505	246157	149232	404977
	27	miR-10b	459092	305714	149640	545183
	28	miR-10b-3p	102	40	36	108
	29	miR-1224-5p	7	2	0	1
	30	miR-1244	1	0	0	1
	31	miR-1248	0	1	2	2
	32	miR-1249	1	1	2	2
	33	miR-125a	224	108	84	124
	34	miR-125a-3p	19	7	14	16
	35	miR-125b	112	207	222	235
	36	miR-125b-1-3p	238	963	2686	1010
	37	miR-125b-2-3p	25	30	109	75
	38	miR-126-3p	2	4	1	4
	39	miR-126-5p	129	64	30	92
	40	miR-1264	0	0	0	3
	41	miR-127	1	0	1	0
	42	miR-1271	2	2	1	1
	43	miR-1277	0	1	0	0
	44	miR-1277-5p	3	11	7	11
	45	miR-128	238	255	229	349
	46	miR-128-1-5p	33	20	20	60
	47	miR-1285	18	11	38	15
	48	miR-1296-5p	8	4	6	8
	49	miR-1298-5p	0	7	50	159
	50	miR-129a	0	3	0	0
	51	miR-129b	7	63	21	50
	52	miR-1306-3p	11	5	0	7
	53	miR-1306-5p	4	2	1	1
	54	miR-1307	32	33	36	48
	55	miR-1307-5p	349	329	560	568
	56	miR-130a	99	105	78	143
	57	miR-130b	99	70	69	133
	58	miR-130b-5p	9	2	9	9
	59	miR-132	0	0	3	0
	60	miR-132-5p	0	0	0	2
	61	miR-133a-3p	3	0	1	2
	62	miR-133b	1	0	1	0
	63	miR-1343	11	5	1	2
	64	miR-135b-3p	1	4	2	7
	65	miR-135b-5p	10	16	11	14
	66	miR-138	1	1	0	0
	67	miR-139-5p	59	54	22	46
	68	miR-140-3p	513	431	265	540
	69	miR-140-5p	21	10	6	21
	70	miR-141-3p	2	0	1	1
	71	miR-142-3p	1	2	1	2
	72	miR-142-5p	9	10	20	11
	73	miR-143-3p	10	8	9	22
	74	miR-144	0	0	0	1
	75	miR-144-5p	1	0	0	1
	76	miR-146a-5p	112	66	20	67
	77	miR-146b	224	170	200	269
	78	miR-147b	8	13	8	7
	79	miR-148a-3p	1669	746	418	893
	80	miR-148a-5p	61	15	14	32
	81	miR-148b-3p	327	283	235	414
	82	miR-148b-5p	89	66	121	152
	83	miR-149	19	16	13	23
	84	miR-151-3p	3501	3034	2416	4342
	85	miR-151-5p	3748	1935	2723	3332
	86	miR-152	20	25	12	13
	87	miR-152-5p	18	29	62	33
	88	miR-153	2	2	1	1
	89	miR-155-3p	0	3	7	3
	90	miR-155-5p	133	345	255	244
	91	miR-15a	181	216	282	281
	92	miR-15a-3p	0	1	3	1
	93	miR-15b	147	100	102	140
	94	miR-15b-3p	2	9	4	3
	95	miR-16	5173	4657	5479	7838
	96	miR-16-1-3p	1	0	3	1
	97	miR-17-3p	29	21	37	29
	98	miR-17-5p	129	124	130	157
	99	miR-181a	180	499	388	700
	100	miR-181a-3p	2	0	0	7
	101	miR-181b	30	81	82	189
	102	miR-181c	11	4	20	7
	103	miR-181c-3p	2	0	0	1
	104	miR-181d-5p	0	1	9	11
	105	miR-182	11514	15963	11662	17020
	106	miR-182-3p	1	2	2	1
	107	miR-183	8226	6877	6299	14274
	108	miR-183-3p	10	8	8	11
	109	miR-1839-5p	4	1	3	7
	110	miR-184	1	6	0	2
	111	miR-185	36	28	13	18
	112	miR-185-3p	10	5	3	11
	113	miR-186	4981	3792	5054	5881
	114	miR-187	0	0	0	1
	115	miR-188-5p	3	4	2	5
	116	miR-18a	39	41	37	52
	117	miR-18a-3p	3	1	1	2
	118	miR-18b	0	1	0	0
	119	miR-190a	42	25	26	25
	120	miR-190a-3p	2	2	1	0
	121	miR-190b	1	1	5	6
	122	miR-191	20864	9930	7304	19439
	123	miR-1911-5p	0	0	2	0
	124	miR-192	2041	6576	4892	13006
	125	miR-193a-3p	8	13	7	7
	126	miR-193a-5p	3	3	0	3
	127	miR-193b-5p	0	0	0	1
	128	miR-194a	17	51	50	95
	129	miR-194b-5p	1	0	0	0
	130	miR-195	19	9	7	14
	131	miR-196a	7	1	0	3
	132	miR-196b	451	129	190	295
	133	miR-196b-3p	1	2	1	0
	134	miR-199a-3p	2	9	5	11
	135	miR-199b-3p	2	9	5	11
	136	miR-199b-5p	0	0	0	1
	137	miR-19a	114	138	160	162
	138	miR-19a-5p	0	2	3	0
	139	miR-19b	404	376	330	399
	140	miR-19b-1-5p	0	1	1	0
	141	miR-200a-3p	131	121	83	104
	142	miR-200a-5p	56	19	19	58
	143	miR-200b-3p	580	295	218	536
	144	miR-200b-5p	3	1	0	3
	145	miR-204	0	1	0	4
	146	miR-205	10	13	13	20
	147	miR-208b	0	1	0	1
	148	miR-20a	75	92	57	89
	149	miR-20a-3p	0	0	1	0
	150	miR-21	77292	103591	102031	127425
	151	miR-210	224	209	38	128
	152	miR-212-3p	0	2	0	0
	153	miR-215	5	5	6	7
	154	miR-218	0	15	13	32
	155	miR-219	5	1	0	5
	156	miR-219a-5p	0	2	0	0
	157	miR-219b-3p	0	1	0	1
	158	miR-22-3p	9281	8870	17778	16838
	159	miR-22-5p	3	5	10	6
	160	miR-221-3p	1875	4232	3033	3520
	161	miR-221-5p	157	536	501	447
	162	miR-222	849	2100	1621	1739
	163	miR-222-5p	36	180	230	188
	164	miR-2320-3p	25	20	36	30
	165	miR-2320-5p	14	16	11	23
	166	miR-23a	786	766	663	858
	167	miR-23a-5p	0	0	1	0
	168	miR-23b	72	88	78	95
	169	miR-24-1-5p	55	46	84	71
	170	miR-24-3p	1705	1277	1648	2011
	171	miR-2411	25	15	22	31
	172	miR-25-3p	2142	1076	1283	2462
	173	miR-25-5p	5	3	2	4
	174	miR-26a	3729	2636	2436	3725
	175	miR-26a-1-3p	1	0	0	1
	176	miR-26a-2-3p	3	0	1	1
	177	miR-26b-3p	1	2	3	9
	178	miR-26b-5p	625	596	429	785
	179	miR-27a	4622	4603	6940	7169
	180	miR-27a-5p	97	166	364	176
	181	miR-27b-3p	11279	12456	18684	20782
	182	miR-27b-5p	4	26	38	12
	183	miR-28-3p	862	521	485	781
	184	miR-28-5p	212	106	116	204
	185	miR-296-3p	221	65	85	209
	186	miR-296-5p	0	1	2	0
	187	miR-29a	483	710	933	738
	188	miR-29a-5p	2	2	7	1
	189	miR-29b	31	97	112	68
	190	miR-29b-1-5p	2	0	1	1
	191	miR-29b-2-5p	1	0	0	0
	192	miR-29c	20	31	25	32
	193	miR-29c-5p	2	0	0	4
	194	miR-301a-3p	751	851	806	1309
	195	miR-301a-5p	1	0	6	6
	196	miR-301b	136	136	138	232
	197	miR-30a-3p	632	387	287	704
	198	miR-30a-5p	32714	30364	30658	50045
	199	miR-30b-3p	1	3	1	1
	200	miR-30b-5p	203	287	221	312
	201	miR-30c-1-3p	22	8	31	28
	202	miR-30c-3p	60	56	57	121
	203	miR-30c-5p	577	437	368	638
	204	miR-30d	5817	5644	4467	8689
	205	miR-30d-3p	159	93	111	327
	206	miR-30e-3p	168	89	105	179
	207	miR-30e-5p	3411	2779	4546	4544
	208	miR-31	1401	1090	1045	1557
	209	miR-31-3p	9	9	1	8
	210	miR-3120-3p	1	0	0	1
	211	miR-3120-5p	0	0	1	0
	212	miR-32	14	11	14	21
	213	miR-32-3p	1	0	2	1
	214	miR-320	170	155	92	157
	215	miR-323	0	1	0	2
	216	miR-324	7	16	6	5
	217	miR-324-3p	1	0	0	0
	218	miR-328	1	1	0	2
	219	miR-330-3p	3	0	1	2
	220	miR-330-5p	156	109	127	173
	221	miR-331-3p	1	5	1	6
	222	miR-331-5p	17	13	9	15
	223	miR-335	106	90	44	78
	224	miR-335-3p	150	244	199	160
	225	miR-339-3p	1	1	0	1
	226	miR-339-5p	34	34	41	52
	227	miR-33a-5p	5	2	1	5
	228	miR-340	748	551	462	992
	229	miR-340-3p	7	5	4	6
	230	miR-342	2	2	0	1
	231	miR-345-3p	7	3	0	3
	232	miR-345-5p	4	0	0	1
	233	miR-34a	231	195	222	271
	234	miR-34c	3	8	4	10
	235	miR-3607-3p	0	1	0	0
	236	miR-3607-5p	2	24	0	1
	237	miR-361-3p	12	8	1	7
	238	miR-361-5p	114	45	41	90
	239	miR-3613	0	0	3	2
	240	miR-3613-3p	0	0	0	1
	241	miR-362	15	12	11	12
	242	miR-362-3p	2	1	3	3
	243	miR-365-3p	14	14	10	19
	244	miR-365-5p	28	8	9	12
	245	miR-3662	0	0	0	1
	246	miR-374a-3p	113	130	238	193
	247	miR-374a-5p	45	49	77	86
	248	miR-374b-3p	14	7	17	26
	249	miR-374b-5p	31	38	21	52
	250	miR-375	1	1	0	0
	251	miR-378	1446	1258	1277	2194
	252	miR-378a-5p	1	0	0	2
	253	miR-383-5p	3	7	2	17
	254	miR-410-3p	0	2	5	4
	255	miR-411-5p	1	4	16	6
	256	miR-421-3p	128	152	218	252
	257	miR-421-5p	1	0	2	1
	258	miR-423-3p	274	288	232	273
	259	miR-423-5p	439	229	247	312
	260	miR-424-3p	2	1	2	0
	261	miR-424-5p	7	4	5	5
	262	miR-425-3p	9	8	4	10
	263	miR-425-5p	150	70	79	138
	264	miR-429	420	369	196	373
	265	miR-4331	4	2	6	6
	266	miR-4332	1037	975	1344	784
	267	miR-4334-3p	31	31	37	48
	268	miR-448	0	0	1	8
	269	miR-449a	25	59	110	30
	270	miR-449b-5p	7	7	13	7
	271	miR-450a	12	5	17	15
	272	miR-450b-5p	37	17	43	61
	273	miR-450c-5p	18	7	19	22
	274	miR-451	0	0	0	1
	275	miR-454-3p	70	91	82	113
	276	miR-455-3p	6	6	5	6
	277	miR-455-5p	63	46	47	61
	278	miR-484	25	25	22	33
	279	miR-486	7	17	4	8
	280	miR-487b-3p	0	0	1	0
	281	miR-490	1	4	0	7
	282	miR-491	0	0	1	0
	283	miR-497	5	7	11	16
	284	miR-499-3p	1	0	0	1
	285	miR-499-5p	20	8	7	12
	286	miR-500	356	236	388	574
	287	miR-500a-5p	12	14	3	8
	288	miR-502-3p	36	20	40	50
	289	miR-503	1	1	0	1
	290	miR-505	13	42	40	35
	291	miR-505-5p	1	1	0	0
	292	miR-532-3p	1	1	1	1
	293	miR-532-5p	337	475	399	626
	294	miR-542-3p	25	19	18	60
	295	miR-542-5p	3	2	0	1
	296	miR-545-3p	7	5	14	8
	297	miR-545-5p	16	19	22	21
	298	miR-551a	0	1	0	1
	299	miR-551b-3p	0	0	0	1
	300	miR-574	3	2	2	4
	301	miR-574-5p	9	5	4	10
	302	miR-582	12	33	28	82
	303	miR-582-5p	2	3	3	8
	304	miR-590-3p	34	42	45	62
	305	miR-6087	30	21	56	27
	306	miR-615	5	0	2	13
	307	miR-628	37	25	37	53
	308	miR-628-3p	0	3	0	4
	309	miR-6516-3p	4	0	1	0
	310	miR-652-3p	9	3	2	9
	311	miR-660-5p	199	270	270	396
	312	miR-664-3p	1	0	1	3
	313	miR-664-5p	13	4	8	10
	314	miR-670-3p	4	10	3	3
	315	miR-671-3p	14	12	4	13
	316	miR-671-5p	1	7	5	8
	317	miR-7	21	44	24	35
	318	miR-7-1-3p	2	7	10	8
	319	miR-708-3p	11	8	32	5
	320	miR-708-5p	15	6	12	8
	321	miR-7134-3p	45	43	16	42
	322	miR-7134-5p	4	3	4	10
	323	miR-7135-3p	1	2	1	4
	324	miR-7135-5p	0	0	1	2
	325	miR-7137-3p	0	0	0	1
	326	miR-7137-5p	2	5	5	6
	327	miR-7138-3p	9	6	7	15
	328	miR-7138-5p	5	5	2	7
	329	miR-7139-3p	1	3	1	1
	330	miR-7139-5p	99	111	122	226
	331	miR-7142-3p	582	426	644	964
	332	miR-7143-3p	1	0	0	0
	333	miR-7143-5p	0	0	1	0
	334	miR-7144-5p	1	1	0	1
	335	miR-744	38	29	62	50
	336	miR-758	0	0	1	0
	337	miR-760	0	0	1	0
	338	miR-769-3p	33	37	23	47
	339	miR-769-5p	595	395	303	728
	340	miR-873-5p	0	2	0	3
	341	miR-874	0	0	0	1
	342	miR-885-5p	4	1	1	1
	343	miR-9	4	1	2	3
	344	miR-92a	2911	2768	1685	2956
	345	miR-92a-1-5p	1	4	4	2
	346	miR-92b-3p	804	1852	655	1699
	347	miR-92b-5p	0	1	0	4
	348	miR-93-5p	426	262	288	432
	349	miR-935	0	2	3	2
	350	miR-95	0	0	1	0
	351	miR-96-5p	152	203	192	225
	352	miR-98	2073	1967	1992	3452
	353	miR-98-3p	0	1	0	2
	354	miR-99a	0	12	4	17
	355	miR-99b	2540	639	900	1998
	356	miR-99b-3p	22	25	17	39
