# Supplementary material for: Changes in cellular microRNA expression induced by porcine circovirus type 2-encoded proteins
Source: Vet Res. 2015 Apr 10;46(1):39. doi: 10.1186/s13567-015-0172-5 (PMC4391141; doi:10.1186/s13567-015-0172-5)
Supplement: Additional file 7: — Alignment of mature miRNA sequences for identifying isomiRs. Sequence information and read counts for isomiRs that differ in sequence length at the 5′ and/or 3′ ends in each library. [file 13567_2015_172_MOESM7_ESM.xls]

## Sheet: Additional file 7
	Additional file 7 Alignment of mature miRNA sequences for identifying isomiRs
	Sequence (5' to 3')a	IsomiR	Count	Library
	CCCAGGTTGAGGTAGTAGGTTGTATAGTTTAGAATTGTATCAAGGGAGATAACTGTACAGCCTCCTAGCTTTCCTTGGGT
	.......TGAGGTAGTAGGTTGTATAGTT...................................................	let-7a	3904	Control
	.......TGAGGTAGTAGGTTGTATAGT....................................................	let-7a	580	Control
	.......TGAGGTAGTAGGTTGTATAG.....................................................	let-7a	37	Control
	.......TGAGGTAGTAGGTTGTATAGTTT..................................................	let-7a	36	Control
	.......TGAGGTAGTAGGTTGTATA......................................................	let-7a	7	Control
	.......TGAGGTAGTAGGTTGTAT.......................................................	let-7a	4	Control
	.......TGAGGTAGTAGGTTGTATAGTTTA.................................................	let-7a	1	Control
	........GAGGTAGTAGGTTGTATAGTT...................................................	let-7a	5	Control
	.......TGAGGTAGTAGGTTGTATAGTT...................................................	let-7a	4024	ORF1
	.......TGAGGTAGTAGGTTGTATAGT....................................................	let-7a	591	ORF1
	.......TGAGGTAGTAGGTTGTATAG.....................................................	let-7a	59	ORF1
	.......TGAGGTAGTAGGTTGTATAGTTT..................................................	let-7a	37	ORF1
	.......TGAGGTAGTAGGTTGTATA......................................................	let-7a	5	ORF1
	.......TGAGGTAGTAGGTTGTAT.......................................................	let-7a	2	ORF1
	........GAGGTAGTAGGTTGTATAGTT...................................................	let-7a	1	ORF1
	...........GTAGTAGGTTGTATAGTT...................................................	let-7a	1	ORF1
	.......TGAGGTAGTAGGTTGTATAGTT...................................................	let-7a	3160	ORF2
	.......TGAGGTAGTAGGTTGTATAGT....................................................	let-7a	506	ORF2
	.......TGAGGTAGTAGGTTGTATAG.....................................................	let-7a	38	ORF2
	.......TGAGGTAGTAGGTTGTATAGTTT..................................................	let-7a	31	ORF2
	.......TGAGGTAGTAGGTTGTATA......................................................	let-7a	8	ORF2
	.......TGAGGTAGTAGGTTGTAT.......................................................	let-7a	5	ORF2
	........GAGGTAGTAGGTTGTATAGT....................................................	let-7a	2	ORF2
	........GAGGTAGTAGGTTGTATAGTT...................................................	let-7a	1	ORF2
	.........AGGTAGTAGGTTGTATAGTT...................................................	let-7a	1	ORF2
	.......TGAGGTAGTAGGTTGTATAGTT...................................................	let-7a	6137	ORF3
	.......TGAGGTAGTAGGTTGTATAGT....................................................	let-7a	679	ORF3
	.......TGAGGTAGTAGGTTGTATAG.....................................................	let-7a	57	ORF3
	.......TGAGGTAGTAGGTTGTATAGTTT..................................................	let-7a	48	ORF3
	.......TGAGGTAGTAGGTTGTATA......................................................	let-7a	11	ORF3
	.......TGAGGTAGTAGGTTGTAT.......................................................	let-7a	1	ORF3
	........GAGGTAGTAGGTTGTATAGTT...................................................	let-7a	6	ORF3
	...........GTAGTAGGTTGTATAGTT...................................................	let-7a	1	ORF3
	Sequence (5' to 3')	IsomiR	Count	Library
	CACTGTGGGATGAGGTAGTAGGTTGTATAGTTTTAGGGTCACACCCACCACTGGGAGATAACTATACAATCTACTGTCTTTCCTAACGTGAT
	..........TGAGGTAGTAGGTTGTATAGTTTT..........................................................	let-7a	1	ORF1
	..........TGAGGTAGTAGGTTGTATAGTTTTAGGGTCACACCC..............................................	let-7a	1	ORF1
	..........TGAGGTAGTAGGTTGTATAGTTTTAGG.......................................................	let-7a	1	ORF1
	.............................................................CTATACAATCTACTGTCTTTC..........	let-7a-3p	6	Control
	.............................................................CTATACAATCTACTGTCTTTC..........	let-7a-3p	5	ORF1
	.............................................................CTATACAATCTACTGTCTTT...........	let-7a-3p	1	ORF1
	.............................................................CTATACAATCTACTGTCTTTC..........	let-7a-3p	7	ORF2
	.............................................................CTATACAATCTACTGTCTT............	let-7a-3p	1	ORF2
	.............................................................CTATACAATCTACTGTCTTTC..........	let-7a-3p	3	ORF3
	.............................................................CTATACAATCTACTGTCTTT...........	let-7a-3p	1	ORF3
	a Precursor miRNA sequences registered in miRBase are shown in blue. The mature miRNA sequences matching to those registered in miRBase are shown in red. Dots indicate the flanking
	sequences of each isomiR within the respective precursor. let-7a and miR-19b have two different precursors in the porcine genome.
	Sequence (5' to 3')	IsomiR	Count	Library
	CGGGGTGAGGTAGTAGGTTGTGTGGTTTCAGGGCAGTGATGTTGCCCCCTCGGAAGATAACTATACAACCTACTGCCTTCCCTG
	............................................................CTATACAACCTACTGCCTTCC...	let-7b-3p	1	ORF1
	.....TGAGGTAGTAGGTTGTGTGGTT.........................................................	let-7b-5p	142	Control
	.....TGAGGTAGTAGGTTGTGTGG...........................................................	let-7b-5p	6	Control
	.....TGAGGTAGTAGGTTGTGT.............................................................	let-7b-5p	1	Control
	.....TGAGGTAGTAGGTTGTGTGGT..........................................................	let-7b-5p	17	Control
	.....TGAGGTAGTAGGTTGTGTG............................................................	let-7b-5p	1	Control
	.....TGAGGTAGTAGGTTGTGTGGTTT........................................................	let-7b-5p	7	Control
	.....TGAGGTAGTAGGTTGTGTGGTTT........................................................	let-7b-5p	7	ORF1
	.....TGAGGTAGTAGGTTGTGTGGTT.........................................................	let-7b-5p	93	ORF1
	.....TGAGGTAGTAGGTTGTGTGG...........................................................	let-7b-5p	3	ORF1
	.....TGAGGTAGTAGGTTGTGTGGT..........................................................	let-7b-5p	15	ORF1
	.....TGAGGTAGTAGGTTGTGTGGTTT........................................................	let-7b-5p	6	ORF2
	.....TGAGGTAGTAGGTTGTGTGGTT.........................................................	let-7b-5p	64	ORF2
	.....TGAGGTAGTAGGTTGTGTGG...........................................................	let-7b-5p	1	ORF2
	.....TGAGGTAGTAGGTTGTGTGGT..........................................................	let-7b-5p	15	ORF2
	.....TGAGGTAGTAGGTTGTGTGGTTT........................................................	let-7b-5p	12	ORF3
	.....TGAGGTAGTAGGTTGTGTGGTT.........................................................	let-7b-5p	166	ORF3
	.....TGAGGTAGTAGGTTGTGTGGTTTC.......................................................	let-7b-5p	1	ORF3
	.....TGAGGTAGTAGGTTGTGTGG...........................................................	let-7b-5p	4	ORF3
	.....TGAGGTAGTAGGTTGTGT.............................................................	let-7b-5p	1	ORF3
	.....TGAGGTAGTAGGTTGTGTGGT..........................................................	let-7b-5p	32	ORF3
	.....TGAGGTAGTAGGTTGTGTG............................................................	let-7b-5p	1	ORF3
	Sequence (5' to 3')	IsomiR	Count	Library
	TGTGTGCATCCGGGTTGAGGTAGTAGGTTGTATGGTTTAGAGTTACACCGTGGGAGTTAACTGTACAACCTTCTAGCTTTCCTTGGAGCACACT
	...............TGAGGTAGTAGGTTGTAT.............................................................	let-7c	4	Control
	...............TGAGGTAGTAGGTTGTATGGTT.........................................................	let-7c	48	ORF1
	...............TGAGGTAGTAGGTTGTAT.............................................................	let-7c	2	ORF1
	...............TGAGGTAGTAGGTTGTATGGT..........................................................	let-7c	2	ORF1
	...............TGAGGTAGTAGGTTGTAT.............................................................	let-7c	5	ORF2
	...............TGAGGTAGTAGGTTGTATGGTT.........................................................	let-7c	4	ORF2
	...............TGAGGTAGTAGGTTGTATGGT..........................................................	let-7c	1	ORF2
	...............TGAGGTAGTAGGTTGTATGGTT.........................................................	let-7c	55	ORF3
	...............TGAGGTAGTAGGTTGTATGGT..........................................................	let-7c	5	ORF3
	...............TGAGGTAGTAGGTTGTAT.............................................................	let-7c	1	ORF3
	Sequence (5' to 3')	IsomiR	Count	Library
	GTTCCTAGGAAGAGGTAGTAGGTTGCATAGTTTTAGGGCAGAGATTTTGCCCACAAGGAGGTAACTATACGACCTGCTGCCTTTCTTAGGGCCTTA
	................................................................CTATACGACCTGCTGCCT..............	let-7d-3p	10	Control
	................................................................CTATACGACCTGCTGCCTTTCT..........	let-7d-3p	8	Control
	................................................................CTATACGACCTGCTGCCTTTC...........	let-7d-3p	4	Control
	................................................................CTATACGACCTGCTGCCTTT............	let-7d-3p	2	Control
	................................................................CTATACGACCTGCTGCCTT.............	let-7d-3p	1	Control
	.................................................................TATACGACCTGCTGCCTTTCT..........	let-7d-3p	3	Control
	.................................................................TATACGACCTGCTGCCTTTC...........	let-7d-3p	1	Control
	................................................................CTATACGACCTGCTGCCT..............	let-7d-3p	8	ORF1
	................................................................CTATACGACCTGCTGCCTTTCT..........	let-7d-3p	5	ORF1
	................................................................CTATACGACCTGCTGCCTTT............	let-7d-3p	3	ORF1
	................................................................CTATACGACCTGCTGCCTT.............	let-7d-3p	1	ORF1
	................................................................CTATACGACCTGCTGCCTTTC...........	let-7d-3p	1	ORF1
	.................................................................TATACGACCTGCTGCCTTTCT..........	let-7d-3p	2	ORF1
	.................................................................TATACGACCTGCTGCCTTTC...........	let-7d-3p	1	ORF1
	................................................................CTATACGACCTGCTGCCT..............	let-7d-3p	14	ORF2
	................................................................CTATACGACCTGCTGCCTTTCT..........	let-7d-3p	7	ORF2
	................................................................CTATACGACCTGCTGCCTTTC...........	let-7d-3p	4	ORF2
	................................................................CTATACGACCTGCTGCCTTT............	let-7d-3p	1	ORF2
	.................................................................TATACGACCTGCTGCCTTTCT..........	let-7d-3p	6	ORF2
	................................................................CTATACGACCTGCTGCCT..............	let-7d-3p	12	ORF3
	................................................................CTATACGACCTGCTGCCTTTCT..........	let-7d-3p	11	ORF3
	................................................................CTATACGACCTGCTGCCTTTC...........	let-7d-3p	2	ORF3
	.................................................................TATACGACCTGCTGCCTTTCT..........	let-7d-3p	4	ORF3
	.................................................................TATACGACCTGCTGCCTTTC...........	let-7d-3p	1	ORF3
	.........AAGAGGTAGTAGGTTGCATAGT.................................................................	let-7d-5p	4	Control
	.........AAGAGGTAGTAGGTTGCATAGTT................................................................	let-7d-5p	1	Control
	..........AGAGGTAGTAGGTTGCATAGTT................................................................	let-7d-5p	569	Control
	..........AGAGGTAGTAGGTTGCATAGT.................................................................	let-7d-5p	160	Control
	..........AGAGGTAGTAGGTTGCATAG..................................................................	let-7d-5p	18	Control
	..........AGAGGTAGTAGGTTGCATAGTTT...............................................................	let-7d-5p	5	Control
	..........AGAGGTAGTAGGTTGCAT....................................................................	let-7d-5p	1	Control
	...........GAGGTAGTAGGTTGCATAGTT................................................................	let-7d-5p	2	Control
	...........GAGGTAGTAGGTTGCATAGT.................................................................	let-7d-5p	1	Control
	.........AAGAGGTAGTAGGTTGCATAGT.................................................................	let-7d-5p	3	ORF1
	.........AAGAGGTAGTAGGTTGCATAGTT................................................................	let-7d-5p	1	ORF1
	..........AGAGGTAGTAGGTTGCATAGTT................................................................	let-7d-5p	364	ORF1
	..........AGAGGTAGTAGGTTGCATAGT.................................................................	let-7d-5p	141	ORF1
	..........AGAGGTAGTAGGTTGCATAG..................................................................	let-7d-5p	14	ORF1
	..........AGAGGTAGTAGGTTGCATAGTTT...............................................................	let-7d-5p	7	ORF1
	..........AGAGGTAGTAGGTTGCAT....................................................................	let-7d-5p	1	ORF1
	...........GAGGTAGTAGGTTGCATAGTT................................................................	let-7d-5p	3	ORF1
	...........GAGGTAGTAGGTTGCATAGT.................................................................	let-7d-5p	2	ORF1
	.........AAGAGGTAGTAGGTTGCATAGTT................................................................	let-7d-5p	4	ORF3
	.........AAGAGGTAGTAGGTTGCATAGT.................................................................	let-7d-5p	3	ORF3
	..........AGAGGTAGTAGGTTGCATAGTT................................................................	let-7d-5p	642	ORF3
	..........AGAGGTAGTAGGTTGCATAGT.................................................................	let-7d-5p	165	ORF3
	..........AGAGGTAGTAGGTTGCATAG..................................................................	let-7d-5p	14	ORF3
	..........AGAGGTAGTAGGTTGCATAGTTT...............................................................	let-7d-5p	8	ORF3
	..........AGAGGTAGTAGGTTGCATA...................................................................	let-7d-5p	2	ORF3
	...........GAGGTAGTAGGTTGCATAGTT................................................................	let-7d-5p	2	ORF3
	.........AAGAGGTAGTAGGTTGCATAGT.................................................................	let-7d-5p	2	ORF2
	.........AAGAGGTAGTAGGTTGCA.....................................................................	let-7d-5p	1	ORF2
	.........AAGAGGTAGTAGGTTGCATAGTT................................................................	let-7d-5p	1	ORF2
	..........AGAGGTAGTAGGTTGCATAGTT................................................................	let-7d-5p	476	ORF2
	..........AGAGGTAGTAGGTTGCATAGT.................................................................	let-7d-5p	132	ORF2
	..........AGAGGTAGTAGGTTGCATAG..................................................................	let-7d-5p	11	ORF2
	..........AGAGGTAGTAGGTTGCATAGTTT...............................................................	let-7d-5p	4	ORF2
	...........GAGGTAGTAGGTTGCATAGTT................................................................	let-7d-5p	5	ORF2
	Sequence (5' to 3')	IsomiR	Count	Library
	GCCCCGGGCTGAGGTAGGAGGTTGTATAGTTGAGGAGGACACCCACGGAGATCACTATACGGCCTCCTAGCTTTCCCCAG
	.........TGAGGTAGGAGGTTGTATAGTT.................................................	let-7e	456	Control
	.........TGAGGTAGGAGGTTGTATAGT..................................................	let-7e	105	Control
	.........TGAGGTAGGAGGTTGTATAG...................................................	let-7e	6	Control
	.........TGAGGTAGGAGGTTGTATAGTTGA...............................................	let-7e	3	Control
	.........TGAGGTAGGAGGTTGTATAGTTG................................................	let-7e	3	Control
	.........TGAGGTAGGAGGTTGTATA....................................................	let-7e	1	Control
	.........TGAGGTAGGAGGTTGTAT.....................................................	let-7e	1	Control
	.........TGAGGTAGGAGGTTGTATAGTT.................................................	let-7e	309	ORF1
	.........TGAGGTAGGAGGTTGTATAGT..................................................	let-7e	85	ORF1
	.........TGAGGTAGGAGGTTGTATAG...................................................	let-7e	17	ORF1
	.........TGAGGTAGGAGGTTGTATAGTTG................................................	let-7e	9	ORF1
	.........TGAGGTAGGAGGTTGTATAGTTGA...............................................	let-7e	4	ORF1
	........CTGAGGTAGGAGGTTGTATAGTT.................................................	let-7e	1	ORF2
	.........TGAGGTAGGAGGTTGTATAGTT.................................................	let-7e	252	ORF2
	.........TGAGGTAGGAGGTTGTATAGT..................................................	let-7e	52	ORF2
	.........TGAGGTAGGAGGTTGTATAGTTG................................................	let-7e	6	ORF2
	.........TGAGGTAGGAGGTTGTATAG...................................................	let-7e	5	ORF2
	.........TGAGGTAGGAGGTTGTATA....................................................	let-7e	2	ORF2
	.........TGAGGTAGGAGGTTGTATAGTTGA...............................................	let-7e	1	ORF2
	.........TGAGGTAGGAGGTTGTATAGTT.................................................	let-7e	414	ORF3
	.........TGAGGTAGGAGGTTGTATAGT..................................................	let-7e	93	ORF3
	.........TGAGGTAGGAGGTTGTATAGTTG................................................	let-7e	6	ORF3
	.........TGAGGTAGGAGGTTGTATAG...................................................	let-7e	6	ORF3
	.........TGAGGTAGGAGGTTGTATAGTTGA...............................................	let-7e	4	ORF3
	.........TGAGGTAGGAGGTTGTATA....................................................	let-7e	1	ORF3
	.........TGAGGTAGGAGGTTGTAT.....................................................	let-7e	1	ORF3
	......................................................CTATACGGCCTCCTAGCTTTC.....	let-7e-3p	2	Control
	..................................................... CTATACGGCCTCCTAGCTTTCC....	let-7e-3p	1	ORF1
	......................................................CTATACGGCCTCCTAGCTTTC.....	let-7e-3p	1	ORF2
	Sequence (5' to 3')	IsomiR	Count	Library
	TGTGGGATGAGGTAGTAGATTGTATAGTTTTAGGGTCATACCCCATCTTGGAGATAACTATACAGTCTACTGTCTTTCCCACG
	.......TGAGGTAGTAGATTGTATAGTT......................................................	let-7f	10713	Control
	.......TGAGGTAGTAGATTGTATAGT.......................................................	let-7f	2159	Control
	.......TGAGGTAGTAGATTGTATAG........................................................	let-7f	133	Control
	.......TGAGGTAGTAGATTGTATAGTTT.....................................................	let-7f	101	Control
	.......TGAGGTAGTAGATTGTATA.........................................................	let-7f	16	Control
	.......TGAGGTAGTAGATTGTAT..........................................................	let-7f	7	Control
	........GAGGTAGTAGATTGTATAGTT......................................................	let-7f	2	Control
	........GAGGTAGTAGATTGTATAGT.......................................................	let-7f	1	Control
	.........AGGTAGTAGATTGTATAGTT......................................................	let-7f	1	Control
	..........GGTAGTAGATTGTATAGTT......................................................	let-7f	3	Control
	...........GTAGTAGATTGTATAGTT......................................................	let-7f	3	Control
	.......TGAGGTAGTAGATTGTATAGTT......................................................	let-7f	10067	ORF1
	.......TGAGGTAGTAGATTGTATAGT.......................................................	let-7f	1876	ORF1
	.......TGAGGTAGTAGATTGTATAG........................................................	let-7f	106	ORF1
	.......TGAGGTAGTAGATTGTATAGTTT.....................................................	let-7f	101	ORF1
	.......TGAGGTAGTAGATTGTATA.........................................................	let-7f	18	ORF1
	.......TGAGGTAGTAGATTGTAT..........................................................	let-7f	1	ORF1
	........GAGGTAGTAGATTGTATAGTT......................................................	let-7f	8	ORF1
	..........GGTAGTAGATTGTATAGTT......................................................	let-7f	4	ORF1
	...........GTAGTAGATTGTATAGTT......................................................	let-7f	2	ORF1
	.......TGAGGTAGTAGATTGTATAGTT......................................................	let-7f	9812	ORF2
	.......TGAGGTAGTAGATTGTATAGT.......................................................	let-7f	2358	ORF2
	.......TGAGGTAGTAGATTGTATAGTTT.....................................................	let-7f	146	ORF2
	.......TGAGGTAGTAGATTGTATAG........................................................	let-7f	108	ORF2
	.......TGAGGTAGTAGATTGTATA.........................................................	let-7f	20	ORF2
	.......TGAGGTAGTAGATTGTAT..........................................................	let-7f	5	ORF2
	.......TGAGGTAGTAGATTGTATAGTTTT....................................................	let-7f	1	ORF2
	........GAGGTAGTAGATTGTATAGTT......................................................	let-7f	5	ORF2
	........GAGGTAGTAGATTGTATAGT.......................................................	let-7f	2	ORF2
	.........AGGTAGTAGATTGTATAGTT......................................................	let-7f	1	ORF2
	..........GGTAGTAGATTGTATAGTT......................................................	let-7f	4	ORF2
	..........GGTAGTAGATTGTATAGT.......................................................	let-7f	1	ORF2
	...........GTAGTAGATTGTATAGTT......................................................	let-7f	1	ORF2
	...........GTAGTAGATTGTATAGTTT.....................................................	let-7f	1	ORF2
	.......TGAGGTAGTAGATTGTATAGTT......................................................	let-7f	17012	ORF3
	.......TGAGGTAGTAGATTGTATAGT.......................................................	let-7f	3195	ORF3
	.......TGAGGTAGTAGATTGTATAGTTT.....................................................	let-7f	224	ORF3
	.......TGAGGTAGTAGATTGTATAG........................................................	let-7f	146	ORF3
	.......TGAGGTAGTAGATTGTATA.........................................................	let-7f	31	ORF3
	.......TGAGGTAGTAGATTGTAT..........................................................	let-7f	2	ORF3
	.......TGAGGTAGTAGATTGTATAGTTTT....................................................	let-7f	1	ORF3
	.......TGAGGTAGTAGATTGTATAGTTTTAGGGTC..............................................	let-7f	1	ORF3
	........GAGGTAGTAGATTGTATAGTT......................................................	let-7f	9	ORF3
	........GAGGTAGTAGATTGTATAGT.......................................................	let-7f	2	ORF3
	.........AGGTAGTAGATTGTATAGTT......................................................	let-7f	1	ORF3
	..........GGTAGTAGATTGTATAGTT......................................................	let-7f	1	ORF3
	..........GGTAGTAGATTGTATAGT.......................................................	let-7f	1	ORF3
	...........GTAGTAGATTGTATAGTTT.....................................................	let-7f	1	ORF3
	...........GTAGTAGATTGTATAGTT......................................................	let-7f	1	ORF3
	.........................................................CTATACAGTCTACTGTCT........	let-7f-2-3p	1	Control
	.........................................................CTATACAGTCTACTGTCTTTC.....	let-7f-2-3p	1	Control
	.........................................................CTATACAGTCTACTGTCTTTC.....	let-7f-2-3p	4	ORF1
	.........................................................CTATACAGTCTACTGTCTTTC.....	let-7f-2-3p	3	ORF2
	.........................................................CTATACAGTCTACTGTCT........	let-7f-2-3p	1	ORF3
	.........................................................CTATACAGTCTACTGTCTTTC.....	let-7f-2-3p	1	ORF3
	Sequence (5' to 3')	IsomiR	Count	Library
	TCTATCAGAGTGAGGTAGTAGATTGTATAGTTGTGGGGTAGTGATTTTACCCTGTTCAGGAGATAACTATACAATCTATTGCCTTCCCTGAGGAGTA
	..................................................................CTATACAATCTATTGCCTTCC..........	let-7f-1-3p	1	ORF1
	Sequence (5' to 3')	IsomiR	Count	Library
	GGCTGAGGTAGTAGTTTGTACAGTTTGAGGGTCTATGATACCACCCGGTACAGGAGATAACTGTACAGGCCACTGCCTTGCC
	..CTGAGGTAGTAGTTTGTACAGTT.........................................................	let-7g	13	Control
	..CTGAGGTAGTAGTTTGTACAGTTT........................................................	let-7g	1	Control
	...TGAGGTAGTAGTTTGTACAGTT.........................................................	let-7g	1683	Control
	...TGAGGTAGTAGTTTGTACAGT..........................................................	let-7g	107	Control
	...TGAGGTAGTAGTTTGTACAG...........................................................	let-7g	19	Control
	...TGAGGTAGTAGTTTGTACAGTTT........................................................	let-7g	7	Control
	.....TGAGGTAGTAGTTTGTACA..........................................................	let-7g	5	Control
	...TGAGGTAGTAGTTTGTAC.............................................................	let-7g	4	Control
	....GAGGTAGTAGTTTGTACAGTT.........................................................	let-7g	4	Control
	..CTGAGGTAGTAGTTTGTACAGTT.........................................................	let-7g	16	ORF1
	..CTGAGGTAGTAGTTTGTACA............................................................	let-7g	1	ORF1
	...TGAGGTAGTAGTTTGTACAGTT.........................................................	let-7g	1998	ORF1
	...TGAGGTAGTAGTTTGTACAGT..........................................................	let-7g	82	ORF1
	...TGAGGTAGTAGTTTGTACAG...........................................................	let-7g	26	ORF1
	...TGAGGTAGTAGTTTGTACAGTTT........................................................	let-7g	12	ORF1
	...TGAGGTAGTAGTTTGTACA............................................................	let-7g	5	ORF1
	...TGAGGTAGTAGTTTGTAC.............................................................	let-7g	3	ORF1
	..CTGAGGTAGTAGTTTGTACAGTT.........................................................	let-7g	10	ORF2
	..CTGAGGTAGTAGTTTGTACAGT..........................................................	let-7g	1	ORF2
	...TGAGGTAGTAGTTTGTACAGTT.........................................................	let-7g	1427	ORF2
	...TGAGGTAGTAGTTTGTACAGT..........................................................	let-7g	76	ORF2
	...TGAGGTAGTAGTTTGTACAG...........................................................	let-7g	15	ORF2
	...TGAGGTAGTAGTTTGTACAGTTT........................................................	let-7g	12	ORF2
	...TGAGGTAGTAGTTTGTAC.............................................................	let-7g	5	ORF2
	...TGAGGTAGTAGTTTGTACA............................................................	let-7g	3	ORF2
	....GAGGTAGTAGTTTGTACAGTT.........................................................	let-7g	1	ORF2
	..CTGAGGTAGTAGTTTGTACAGTT.........................................................	let-7g	21	ORF3
	..CTGAGGTAGTAGTTTGTACAGT..........................................................	let-7g	1	ORF3
	...TGAGGTAGTAGTTTGTACAGTT.........................................................	let-7g	2136	ORF3
	...TGAGGTAGTAGTTTGTACAGT..........................................................	let-7g	91	ORF3
	...TGAGGTAGTAGTTTGTACAG...........................................................	let-7g	19	ORF3
	...TGAGGTAGTAGTTTGTACAGTTT........................................................	let-7g	16	ORF3
	...TGAGGTAGTAGTTTGTACA............................................................	let-7g	7	ORF3
	...TGAGGTAGTAGTTTGTAC.............................................................	let-7g	4	ORF3
	....GAGGTAGTAGTTTGTACAGTT.........................................................	let-7g	1	ORF3
	............................................................CTGTACAGGCCACTGCCTTGC.	let-7g-3p	3	Control
	............................................................CTGTACAGGCCACTGCCTTGC.	let-7g-3p	2	ORF1
	............................................................CTGTACAGGCCACTGCCTTGCC	let-7g-3p	1	ORF2
	............................................................CTGTACAGGCCACTGCCTTGC.	let-7g-3p	3	ORF2
	............................................................CTGTACAGGCCACTGCCTTGCC	let-7g-3p	1	ORF3
	............................................................CTGTACAGGCCACTGCCTTGC.	let-7g-3p	3	ORF3
	Sequence (5' to 3')	IsomiR	Count	Library
	CTGGCTGAGGTAGTAGTTTGTGCTGTTGGTCGGGTTGTGACATTGCCCGCTGTGGAGATAACTGCGCAAGCTACTGCCTTGCTAG
	....CTGAGGTAGTAGTTTGTGCTGTT..........................................................	let-7i	5	Control
	.....TGAGGTAGTAGTTTGTGCTGTT..........................................................	let-7i	17568	Control
	.....TGAGGTAGTAGTTTGTGC..............................................................	let-7i	2031	Control
	.....TGAGGTAGTAGTTTGTGCTGT...........................................................	let-7i	715	Control
	.....TGAGGTAGTAGTTTGTGCTG............................................................	let-7i	323	Control
	.....TGAGGTAGTAGTTTGTGCT.............................................................	let-7i	43	Control
	.....TGAGGTAGTAGTTTGTGCTGTTG.........................................................	let-7i	15	Control
	......GAGGTAGTAGTTTGTGCTGTT..........................................................	let-7i	3	Control
	........GGTAGTAGTTTGTGCTGTT..........................................................	let-7i	2	Control
	....CTGAGGTAGTAGTTTGTGCTGTT..........................................................	let-7i	5	ORF1
	.....TGAGGTAGTAGTTTGTGCTGTT..........................................................	let-7i	13338	ORF1
	.....TGAGGTAGTAGTTTGTGC..............................................................	let-7i	1098	ORF1
	.....TGAGGTAGTAGTTTGTGCTGT...........................................................	let-7i	621	ORF1
	.....TGAGGTAGTAGTTTGTGCTG............................................................	let-7i	245	ORF1
	.....TGAGGTAGTAGTTTGTGCT.............................................................	let-7i	38	ORF1
	.....TGAGGTAGTAGTTTGTGCTGTTG.........................................................	let-7i	6	ORF1
	.....TGAGGTAGTAGTTTGTGCTGTTGG........................................................	let-7i	1	ORF1
	......GAGGTAGTAGTTTGTGCTGTT..........................................................	let-7i	4	ORF1
	........GGTAGTAGTTTGTGCTGTT..........................................................	let-7i	1	ORF1
	....CTGAGGTAGTAGTTTGTGCTGTT..........................................................	let-7i	14	ORF2
	.....TGAGGTAGTAGTTTGTGCTGTT..........................................................	let-7i	17863	ORF2
	.....TGAGGTAGTAGTTTGTGC..............................................................	let-7i	2145	ORF2
	.....TGAGGTAGTAGTTTGTGCTGT...........................................................	let-7i	608	ORF2
	.....TGAGGTAGTAGTTTGTGCTG............................................................	let-7i	284	ORF2
	.....TGAGGTAGTAGTTTGTGCT.............................................................	let-7i	55	ORF2
	.....TGAGGTAGTAGTTTGTGCTGTTG.........................................................	let-7i	9	ORF2
	......GAGGTAGTAGTTTGTGCTGTT..........................................................	let-7i	6	ORF2
	........GGTAGTAGTTTGTGCTGTT..........................................................	let-7i	5	ORF2
	....CTGAGGTAGTAGTTTGTGCTGTT..........................................................	let-7i	7	ORF3
	....CTGAGGTAGTAGTTTGTGC..............................................................	let-7i	1	ORF3
	.....TGAGGTAGTAGTTTGTGCTGTT..........................................................	let-7i	28432	ORF3
	.....TGAGGTAGTAGTTTGTGC..............................................................	let-7i	2622	ORF3
	.....TGAGGTAGTAGTTTGTGCTGT...........................................................	let-7i	852	ORF3
	.....TGAGGTAGTAGTTTGTGCTG............................................................	let-7i	451	ORF3
	.....TGAGGTAGTAGTTTGTGCT.............................................................	let-7i	47	ORF3
	.....TGAGGTAGTAGTTTGTGCTGTTG.........................................................	let-7i	19	ORF3
	......GAGGTAGTAGTTTGTGCTGTT..........................................................	let-7i	13	ORF3
	.......AGGTAGTAGTTTGTGCTGTT..........................................................	let-7i	1	ORF3
	........GGTAGTAGTTTGTGCTGTT..........................................................	let-7i	4	ORF3
	.............................................................CTGCGCAAGCTACTGCCTTGCT..	let-7i-3p	4	Control
	.............................................................CTGCGCAAGCTACTGCCTTG....	let-7i-3p	1	Control
	.............................................................CTGCGCAAGCTACTGCCTTGC...	let-7i-3p	1	Control
	.............................................................CTGCGCAAGCTACTGCCTTGCT..	let-7i-3p	4	ORF1
	.............................................................CTGCGCAAGCTACTGCCTTG....	let-7i-3p	3	ORF1
	.............................................................CTGCGCAAGCTACTGCCTTGC...	let-7i-3p	3	ORF1
	.............................................................CTGCGCAAGCTACTGCCTTGCT..	let-7i-3p	3	ORF2
	.............................................................CTGCGCAAGCTACTGCCTTG....	let-7i-3p	1	ORF2
	.............................................................CTGCGCAAGCTACTGCCTTGC...	let-7i-3p	2	ORF2
	.............................................................CTGCGCAAGCTACTGCCTTGCT..	let-7i-3p	3	ORF3
	.............................................................CTGCGCAAGCTACTGCCTTG....	let-7i-3p	2	ORF3
	.............................................................CTGCGCAAGCTACTGCCTTGC...	let-7i-3p	1	ORF3
	Sequence (5' to 3')	IsomiR	Count	Library
	AGGCCTGTTGCCACAAACCCGTAGATCCGAACTTGTGCTGATAGTGCACACAAGCTTGTGTCTATAGGTATGTGTCTGTG
	...............AACCCGTAGATCCGAACTTGTG...........................................	miR-100	836	Control
	...............AACCCGTAGATCCGAACTTGT............................................	miR-100	687	Control
	...............AACCCGTAGATCCGAACTTG.............................................	miR-100	216	Control
	...............AACCCGTAGATCCGAACT...............................................	miR-100	16	Control
	...............AACCCGTAGATCCGAACTT..............................................	miR-100	2	Control
	...............AACCCGTAGATCCGAACTTGTGC..........................................	miR-100	2	Control
	................ACCCGTAGATCCGAACTTGTG...........................................	miR-100	14	Control
	................ACCCGTAGATCCGAACTTGT............................................	miR-100	4	Control
	................ACCCGTAGATCCGAACTTG.............................................	miR-100	3	Control
	..................CCGTAGATCCGAACTTGT............................................	miR-100	12	Control
	..................CCGTAGATCCGAACTTGTG...........................................	miR-100	7	Control
	..................CCGTAGATCCGAACTTGTGC..........................................	miR-100	1	Control
	...................CGTAGATCCGAACTTGTG...........................................	miR-100	2	Control
	...............AACCCGTAGATCCGAACTTGTG...........................................	miR-100	725	ORF1
	...............AACCCGTAGATCCGAACTTG.............................................	miR-100	288	ORF1
	...............AACCCGTAGATCCGAACTTGT............................................	miR-100	276	ORF1
	...............AACCCGTAGATCCGAACT...............................................	miR-100	11	ORF1
	...............AACCCGTAGATCCGAACTT..............................................	miR-100	3	ORF1
	................ACCCGTAGATCCGAACTTGTG...........................................	miR-100	7	ORF1
	................ACCCGTAGATCCGAACTTGT............................................	miR-100	4	ORF1
	................ACCCGTAGATCCGAACTTG.............................................	miR-100	3	ORF1
	................ACCCGTAGATCCGAACTTGTGCTG........................................	miR-100	1	ORF1
	..................CCGTAGATCCGAACTTGT............................................	miR-100	10	ORF1
	..................CCGTAGATCCGAACTTGTG...........................................	miR-100	5	ORF1
	...................CGTAGATCCGAACTTGTG...........................................	miR-100	7	ORF1
	...............AACCCGTAGATCCGAACTTGTG...........................................	miR-100	1140	ORF2
	...............AACCCGTAGATCCGAACTTGT............................................	miR-100	518	ORF2
	...............AACCCGTAGATCCGAACTTG.............................................	miR-100	222	ORF2
	...............AACCCGTAGATCCGAACT...............................................	miR-100	12	ORF2
	...............AACCCGTAGATCCGAACTT..............................................	miR-100	5	ORF2
	...............AACCCGTAGATCCGAACTTGTGC..........................................	miR-100	5	ORF2
	...............AACCCGTAGATCCGAACTTGTGCTGATAGTGCACA..............................	miR-100	1	ORF2
	................ACCCGTAGATCCGAACTTGTG...........................................	miR-100	14	ORF2
	................ACCCGTAGATCCGAACTTG.............................................	miR-100	5	ORF2
	................ACCCGTAGATCCGAACTTGT............................................	miR-100	3	ORF2
	..................CCGTAGATCCGAACTTGTG...........................................	miR-100	3	ORF2
	..................CCGTAGATCCGAACTTGT............................................	miR-100	3	ORF2
	...................CGTAGATCCGAACTTGTG...........................................	miR-100	1	ORF2
	...............AACCCGTAGATCCGAACTTGTG...........................................	miR-100	1521	ORF3
	...............AACCCGTAGATCCGAACTTGT............................................	miR-100	814	ORF3
	...............AACCCGTAGATCCGAACTTG.............................................	miR-100	353	ORF3
	...............AACCCGTAGATCCGAACT...............................................	miR-100	20	ORF3
	...............AACCCGTAGATCCGAACTTGTGC..........................................	miR-100	4	ORF3
	...............AACCCGTAGATCCGAACTTGTGCT.........................................	miR-100	1	ORF3
	...............AACCCGTAGATCCGAACTT..............................................	miR-100	1	ORF3
	................ACCCGTAGATCCGAACTTGTG...........................................	miR-100	20	ORF3
	................ACCCGTAGATCCGAACTTGT............................................	miR-100	9	ORF3
	................ACCCGTAGATCCGAACTTG.............................................	miR-100	8	ORF3
	................ACCCGTAGATCCGAACTTGTGC..........................................	miR-100	2	ORF3
	..................CCGTAGATCCGAACTTGT............................................	miR-100	11	ORF3
	..................CCGTAGATCCGAACTTGTG...........................................	miR-100	8	ORF3
	...................CGTAGATCCGAACTTGTG...........................................	miR-100	4	ORF3
	...................CGTAGATCCGAACTTGTGC..........................................	miR-100	1	ORF3
	Sequence (5' to 3')	IsomiR	Count	Library
	GACTGAACTGTCCTTTTTCGGTTATCATGGTACCGATGCTGTATATCTGAAAGGTACAGTACTGTGATAACTGAAGAATGGTGGTGCCATC
	.....................................................GTACAGTACTGTGATAACTGAA................	miR-101	245	Control
	.....................................................GTACAGTACTGTGATAACTGA.................	miR-101	224	Control
	.....................................................GTACAGTACTGTGATAACTG..................	miR-101	46	Control
	.....................................................GTACAGTACTGTGATAACT...................	miR-101	39	Control
	.....................................................GTACAGTACTGTGATAAC....................	miR-101	9	Control
	.....................................................GTACAGTACTGTGATAACTGAAG...............	miR-101	1	Control
	......................................................TACAGTACTGTGATAACTGAAG...............	miR-101	105	Control
	......................................................TACAGTACTGTGATAACTGAA................	miR-101	65	Control
	......................................................TACAGTACTGTGATAACTGA.................	miR-101	20	Control
	......................................................TACAGTACTGTGATAACTGAAGA..............	miR-101	10	Control
	......................................................TACAGTACTGTGATAACTG..................	miR-101	4	Control
	......................................................TACAGTACTGTGATAACT...................	miR-101	2	Control
	.........................................TATATCTGAAAGGTACAGTACTGTGATAACTGAA................	miR-101	1	ORF1
	.....................................................GTACAGTACTGTGATAACTGAA................	miR-101	215	ORF1
	.....................................................GTACAGTACTGTGATAACTGA.................	miR-101	184	ORF1
	.....................................................GTACAGTACTGTGATAACT...................	miR-101	35	ORF1
	.....................................................GTACAGTACTGTGATAACTG..................	miR-101	35	ORF1
	.....................................................GTACAGTACTGTGATAAC....................	miR-101	14	ORF1
	......................................................TACAGTACTGTGATAACTGAAG...............	miR-101	116	ORF1
	......................................................TACAGTACTGTGATAACTGAA................	miR-101	74	ORF1
	......................................................TACAGTACTGTGATAACTGA.................	miR-101	25	ORF1
	......................................................TACAGTACTGTGATAACTGAAGA..............	miR-101	7	ORF1
	......................................................TACAGTACTGTGATAACTG..................	miR-101	2	ORF1
	......................................................TACAGTACTGTGATAACT...................	miR-101	1	ORF1
	........................................................CAGTACTGTGATAACTGAA................	miR-101	1	ORF1
	.....................................................GTACAGTACTGTGATAACTGAA................	miR-101	267	ORF2
	.....................................................GTACAGTACTGTGATAACTGA.................	miR-101	186	ORF2
	.....................................................GTACAGTACTGTGATAACT...................	miR-101	42	ORF2
	.....................................................GTACAGTACTGTGATAACTG..................	miR-101	41	ORF2
	.....................................................GTACAGTACTGTGATAAC....................	miR-101	12	ORF2
	.....................................................GTACAGTACTGTGATAACTGAAG...............	miR-101	1	ORF2
	......................................................TACAGTACTGTGATAACTGAAG...............	miR-101	115	ORF2
	......................................................TACAGTACTGTGATAACTGAA................	miR-101	73	ORF2
	......................................................TACAGTACTGTGATAACTGA.................	miR-101	19	ORF2
	......................................................TACAGTACTGTGATAACTGAAGA..............	miR-101	10	ORF2
	......................................................TACAGTACTGTGATAACTG..................	miR-101	3	ORF2
	.......................................................ACAGTACTGTGATAACTGAA................	miR-101	1	ORF2
	.....................................................GTACAGTACTGTGATAACTGAA................	miR-101	438	ORF3
	.....................................................GTACAGTACTGTGATAACTGA.................	miR-101	298	ORF3
	.....................................................GTACAGTACTGTGATAACT...................	miR-101	45	ORF3
	.....................................................GTACAGTACTGTGATAACTG..................	miR-101	39	ORF3
	.....................................................GTACAGTACTGTGATAAC....................	miR-101	19	ORF3
	.....................................................GTACAGTACTGTGATAACTGAAG...............	miR-101	1	ORF3
	......................................................TACAGTACTGTGATAACTGAAG...............	miR-101	140	ORF3
	......................................................TACAGTACTGTGATAACTGAA................	miR-101	128	ORF3
	......................................................TACAGTACTGTGATAACTGA.................	miR-101	28	ORF3
	......................................................TACAGTACTGTGATAACTGAAGA..............	miR-101	17	ORF3
	......................................................TACAGTACTGTGATAACTG..................	miR-101	4	ORF3
	........................................................CAGTACTGTGATAACTGAAGA..............	miR-101	1	ORF3
	Sequence (5' to 3')	IsomiR	Count	Library
	GGCTGCCCTGGCTCAGTTATCACAGTGCTGATGCTGTCCATTCTAAAGGTACAGTACTGTGATAACTGAAGGATGGCAGCC
	.............CAGTTATCACAGTGCTGATGCT..............................................	miR-101-5p	1	ORF1
	Sequence (5' to 3')	IsomiR	Count	Library
	TGTGCTTTCAGCTTCTTTACAGTGCTGCCTTGTAGCATTCAGGTCAAGCAGCATTGTACAGGGCTATGAAAGAACTAAGA
	.............................................AAGCAGCATTGTACAGGGCTATG............	miR-103	1	Control
	..............................................AGCAGCATTGTACAGGGCTATGA...........	miR-103	2023	Control
	..............................................AGCAGCATTGTACAGGGCTATG............	miR-103	521	Control
	..............................................AGCAGCATTGTACAGGGCTAT.............	miR-103	222	Control
	..............................................AGCAGCATTGTACAGGGCTA..............	miR-103	142	Control
	..............................................AGCAGCATTGTACAGGGCT...............	miR-103	76	Control
	..............................................AGCAGCATTGTACAGGGCTATGAA..........	miR-103	43	Control
	..............................................AGCAGCATTGTACAGGGC................	miR-103	15	Control
	..............................................AGCAGCATTGTACAGGGCTATGAAA.........	miR-103	10	Control
	...............................................GCAGCATTGTACAGGGCTATGA...........	miR-103	1	Control
	...............................................GCAGCATTGTACAGGGCTAT.............	miR-103	1	Control
	................................................CAGCATTGTACAGGGCTATGA...........	miR-103	50	Control
	................................................CAGCATTGTACAGGGCTATGAA..........	miR-103	2	Control
	................................................CAGCATTGTACAGGGCTA..............	miR-103	2	Control
	................................................CAGCATTGTACAGGGCTATG............	miR-103	2	Control
	................................................CAGCATTGTACAGGGCTAT.............	miR-103	1	Control
	.................................................AGCATTGTACAGGGCTATG............	miR-103	1	Control
	.............................................AAGCAGCATTGTACAGGGCTAT.............	miR-103	2	ORF1
	.............................................AAGCAGCATTGTACAGGGCT...............	miR-103	1	ORF1
	..............................................AGCAGCATTGTACAGGGCTATGA...........	miR-103	1421	ORF1
	..............................................AGCAGCATTGTACAGGGCTATG............	miR-103	591	ORF1
	..............................................AGCAGCATTGTACAGGGCTAT.............	miR-103	242	ORF1
	..............................................AGCAGCATTGTACAGGGCTA..............	miR-103	135	ORF1
	..............................................AGCAGCATTGTACAGGGCT...............	miR-103	96	ORF1
	..............................................AGCAGCATTGTACAGGGC................	miR-103	26	ORF1
	..............................................AGCAGCATTGTACAGGGCTATGAA..........	miR-103	26	ORF1
	..............................................AGCAGCATTGTACAGGGCTATGAAA.........	miR-103	3	ORF1
	...............................................GCAGCATTGTACAGGGCTATGA...........	miR-103	2	ORF1
	...............................................GCAGCATTGTACAGGGCTATG............	miR-103	1	ORF1
	...............................................GCAGCATTGTACAGGGCT...............	miR-103	1	ORF1
	................................................CAGCATTGTACAGGGCTATGA...........	miR-103	42	ORF1
	................................................CAGCATTGTACAGGGCTATG............	miR-103	3	ORF1
	................................................CAGCATTGTACAGGGCTATGAAA.........	miR-103	1	ORF1
	................................................CAGCATTGTACAGGGCTATGAA..........	miR-103	1	ORF1
	................................................CAGCATTGTACAGGGCTA..............	miR-103	1	ORF1
	..................................................GCATTGTACAGGGCTATGA...........	miR-103	1	ORF1
	.............................................AAGCAGCATTGTACAGGGCT...............	miR-103	1	ORF2
	..............................................AGCAGCATTGTACAGGGCTATGA...........	miR-103	1075	ORF2
	..............................................AGCAGCATTGTACAGGGCTATG............	miR-103	357	ORF2
	..............................................AGCAGCATTGTACAGGGCTAT.............	miR-103	147	ORF2
	..............................................AGCAGCATTGTACAGGGCTA..............	miR-103	94	ORF2
	..............................................AGCAGCATTGTACAGGGCT...............	miR-103	83	ORF2
	..............................................AGCAGCATTGTACAGGGC................	miR-103	41	ORF2
	..............................................AGCAGCATTGTACAGGGCTATGAA..........	miR-103	25	ORF2
	..............................................AGCAGCATTGTACAGGGCTATGAAA.........	miR-103	6	ORF2
	...............................................GCAGCATTGTACAGGGCTATGA...........	miR-103	2	ORF2
	...............................................GCAGCATTGTACAGGGCTATG............	miR-103	1	ORF2
	................................................CAGCATTGTACAGGGCTATGA...........	miR-103	29	ORF2
	................................................CAGCATTGTACAGGGCTA..............	miR-103	6	ORF2
	................................................CAGCATTGTACAGGGCTATG............	miR-103	4	ORF2
	................................................CAGCATTGTACAGGGCTATGAA..........	miR-103	1	ORF2
	..............................................AGCAGCATTGTACAGGGCTATGA...........	miR-103	2452	ORF3
	..............................................AGCAGCATTGTACAGGGCTATG............	miR-103	584	ORF3
	..............................................AGCAGCATTGTACAGGGCTAT.............	miR-103	219	ORF3
	..............................................AGCAGCATTGTACAGGGCTA..............	miR-103	216	ORF3
	..............................................AGCAGCATTGTACAGGGCT...............	miR-103	70	ORF3
	..............................................AGCAGCATTGTACAGGGCTATGAA..........	miR-103	56	ORF3
	..............................................AGCAGCATTGTACAGGGC................	miR-103	18	ORF3
	..............................................AGCAGCATTGTACAGGGCTATGAAA.........	miR-103	13	ORF3
	...............................................GCAGCATTGTACAGGGCTATGA...........	miR-103	1	ORF3
	...............................................GCAGCATTGTACAGGGCT...............	miR-103	1	ORF3
	...............................................GCAGCATTGTACAGGGCTATGAAA.........	miR-103	1	ORF3
	................................................CAGCATTGTACAGGGCTATGA...........	miR-103	81	ORF3
	................................................CAGCATTGTACAGGGCTA..............	miR-103	6	ORF3
	................................................CAGCATTGTACAGGGCTATG............	miR-103	6	ORF3
	................................................CAGCATTGTACAGGGCTATGAA..........	miR-103	2	ORF3
	.................................................AGCATTGTACAGGGCTATGAAA.........	miR-103	1	ORF3
	.................................................AGCATTGTACAGGGCTATG............	miR-103	1	ORF3
	.................................................AGCATTGTACAGGGCTATGA...........	miR-103	1	ORF3
	Sequence (5' to 3')	IsomiR	Count	Library
	CCTTGGCCGTGTAAAAGTGCTTACAGTGCAGGTAGCTTTTTGAGATCTACTGCAATGCAAGCACTTCTTACATTACCATGG
	.............AAAGTGCTTACAGTGCAGG.................................................	miR-106a	1	ORF1
	Sequence (5' to 3')	IsomiR	Count	Library
	CCTGCCGGGGCTAAAGTGCTGACAGTGCAGATAGTGGTCCTCTCCGTGCTACCGCACTGTGGGTACTTGCTGCTCCAGCAG
	...................................................CCGCACTGTGGGTACTTGCTG.........	miR-106b-3p	12	Control
	...................................................CCGCACTGTGGGTACTTGC...........	miR-106b-3p	2	Control
	...................................................CCGCACTGTGGGTACTTGCTGC........	miR-106b-3p	3	Control
	...................................................CCGCACTGTGGGTACTTGCT..........	miR-106b-3p	43	Control
	...................................................CCGCACTGTGGGTACTTGCTGCT.......	miR-106b-3p	1	ORF1
	...................................................CCGCACTGTGGGTACTTGCTG.........	miR-106b-3p	6	ORF1
	...................................................CCGCACTGTGGGTACTTGCTGC........	miR-106b-3p	1	ORF1
	....................................................CGCACTGTGGGTACTTGCT..........	miR-106b-3p	1	ORF1
	...................................................CCGCACTGTGGGTACTTGCT..........	miR-106b-3p	45	ORF1
	...................................................CCGCACTGTGGGTACTTGCTG.........	miR-106b-3p	6	ORF2
	...................................................CCGCACTGTGGGTACTTG............	miR-106b-3p	1	ORF2
	...................................................CCGCACTGTGGGTACTTGC...........	miR-106b-3p	1	ORF2
	...................................................CCGCACTGTGGGTACTTGCT..........	miR-106b-3p	11	ORF2
	...................................................CCGCACTGTGGGTACTTGCTGCT.......	miR-106b-3p	3	ORF3
	...................................................CCGCACTGTGGGTACTTGCTG.........	miR-106b-3p	15	ORF3
	...................................................CCGCACTGTGGGTACTTGC...........	miR-106b-3p	2	ORF3
	...................................................CCGCACTGTGGGTACTTGCTGC........	miR-106b-3p	1	ORF3
	...................................................CCGCACTGTGGGTACTTGCT..........	miR-106b-3p	41	ORF3
	...........TAAAGTGCTGACAGTGCAG...................................................	miR-106b-5p	1	Control
	...........TAAAGTGCTGACAGTGCAGATA................................................	miR-106b-5p	18	Control
	...........TAAAGTGCTGACAGTGCAGAT.................................................	miR-106b-5p	41	Control
	...........TAAAGTGCTGACAGTGCAGA..................................................	miR-106b-5p	13	Control
	...........TAAAGTGCTGACAGTGCAGATA................................................	miR-106b-5p	12	ORF1
	...........TAAAGTGCTGACAGTGCAGAT.................................................	miR-106b-5p	33	ORF1
	...........TAAAGTGCTGACAGTGCAGA..................................................	miR-106b-5p	3	ORF1
	...........TAAAGTGCTGACAGTGCAG...................................................	miR-106b-5p	1	ORF2
	...........TAAAGTGCTGACAGTGCAGATAGT..............................................	miR-106b-5p	1	ORF2
	...........TAAAGTGCTGACAGTGCAGATA................................................	miR-106b-5p	8	ORF2
	...........TAAAGTGCTGACAGTGCAGAT.................................................	miR-106b-5p	35	ORF2
	...........TAAAGTGCTGACAGTGCAGA..................................................	miR-106b-5p	6	ORF2
	...........TAAAGTGCTGACAGTGCAGATAGT..............................................	miR-106b-5p	1	ORF3
	...........TAAAGTGCTGACAGTGCAGATA................................................	miR-106b-5p	28	ORF3
	...........TAAAGTGCTGACAGTGCAGAT.................................................	miR-106b-5p	45	ORF3
	...........TAAAGTGCTGACAGTGCAGA..................................................	miR-106b-5p	8	ORF3
	...........TAAAGTGCTGACAGTGCAGATAG...............................................	miR-106b-5p	1	ORF3
	Sequence (5' to 3')	IsomiR	Count	Library
	TTCTCTCTGCTTTCAGCTTCTTTACAGTGTTGCCTTGTGGCATGGAGTTCAAGCAGCATTGTACAGGGCTATCAAAGCACAGAGAGC
	...................................................AGCAGCATTGTACAGGGCTATC..............	miR-107	327	Control
	...................................................AGCAGCATTGTACAGGGCTAT...............	miR-107	222	Control
	...................................................AGCAGCATTGTACAGGGCTA................	miR-107	142	Control
	...................................................AGCAGCATTGTACAGGGCT.................	miR-107	76	Control
	...................................................AGCAGCATTGTACAGGGCTATCA.............	miR-107	58	Control
	...................................................AGCAGCATTGTACAGGGC..................	miR-107	15	Control
	...................................................AGCAGCATTGTACAGGGCTATCAA............	miR-107	3	Control
	....................................................GCAGCATTGTACAGGGCTAT...............	miR-107	1	Control
	.....................................................CAGCATTGTACAGGGCTA................	miR-107	2	Control
	.....................................................CAGCATTGTACAGGGCTAT...............	miR-107	1	Control
	..................................................AAGCAGCATTGTACAGGGCTAT...............	miR-107	2	ORF1
	..................................................AAGCAGCATTGTACAGGGCT.................	miR-107	1	ORF1
	...................................................AGCAGCATTGTACAGGGCTAT...............	miR-107	242	ORF1
	...................................................AGCAGCATTGTACAGGGCTATC..............	miR-107	176	ORF1
	...................................................AGCAGCATTGTACAGGGCTA................	miR-107	135	ORF1
	...................................................AGCAGCATTGTACAGGGCT.................	miR-107	96	ORF1
	...................................................AGCAGCATTGTACAGGGCTATCA.............	miR-107	27	ORF1
	...................................................AGCAGCATTGTACAGGGC..................	miR-107	26	ORF1
	...................................................AGCAGCATTGTACAGGGCTATCAA............	miR-107	2	ORF1
	....................................................GCAGCATTGTACAGGGCT.................	miR-107	1	ORF1
	.....................................................CAGCATTGTACAGGGCTA................	miR-107	1	ORF1
	..................................................AAGCAGCATTGTACAGGGCT.................	miR-107	1	ORF2
	...................................................AGCAGCATTGTACAGGGCTATC..............	miR-107	152	ORF2
	...................................................AGCAGCATTGTACAGGGCTAT...............	miR-107	147	ORF2
	...................................................AGCAGCATTGTACAGGGCTA................	miR-107	94	ORF2
	...................................................AGCAGCATTGTACAGGGCT.................	miR-107	83	ORF2
	...................................................AGCAGCATTGTACAGGGC..................	miR-107	41	ORF2
	...................................................AGCAGCATTGTACAGGGCTATCA.............	miR-107	17	ORF2
	.....................................................CAGCATTGTACAGGGCTA................	miR-107	6	ORF2
	...................................................AGCAGCATTGTACAGGGCTATC..............	miR-107	328	ORF3
	...................................................AGCAGCATTGTACAGGGCTAT...............	miR-107	219	ORF3
	...................................................AGCAGCATTGTACAGGGCTA................	miR-107	216	ORF3
	...................................................AGCAGCATTGTACAGGGCT.................	miR-107	70	ORF3
	...................................................AGCAGCATTGTACAGGGCTATCA.............	miR-107	47	ORF3
	...................................................AGCAGCATTGTACAGGGC..................	miR-107	18	ORF3
	...................................................AGCAGCATTGTACAGGGCTATCAA............	miR-107	6	ORF3
	....................................................GCAGCATTGTACAGGGCT.................	miR-107	1	ORF3
	.....................................................CAGCATTGTACAGGGCTA................	miR-107	6	ORF3
	.....................................................CAGCATTGTACAGGGCTATC..............	miR-107	1	ORF3
	.......................................................GCATTGTACAGGGCTATC..............	miR-107	1	ORF3
	Sequence (5' to 3')	IsomiR	Count	Library
	TCTGTATATACCCTGTAGATCCGAATTTGTGTAAGGAATTTTGTGGTCACAAATTCGTATCTAGGGGAATATGTAGTTGA
	..............................................TCACAAATTCGTATCTAGGGGA............	miR-10a-3p	1	Control
	...............................................CACAAATTCGTATCTAGGGGA............	miR-10a-3p	1	Control
	...............................................CACAAATTCGTATCTAGGGGAA...........	miR-10a-3p	1	Control
	................................................ACAAATTCGTATCTAGGGGAA...........	miR-10a-3p	1	Control
	................................................ACAAATTCGTATCTAGGGGA............	miR-10a-3p	1	Control
	.................................................CAAATTCGTATCTAGGGGAAT..........	miR-10a-3p	78	Control
	.................................................CAAATTCGTATCTAGGGGAA...........	miR-10a-3p	5	Control
	.................................................CAAATTCGTATCTAGGGGAATA.........	miR-10a-3p	5	Control
	.................................................CAAATTCGTATCTAGGGGA............	miR-10a-3p	1	Control
	..................................................AAATTCGTATCTAGGGGAATA.........	miR-10a-3p	11	Control
	..................................................AAATTCGTATCTAGGGGAAT..........	miR-10a-3p	5	Control
	...................................................AATTCGTATCTAGGGGAAT..........	miR-10a-3p	1	Control
	...............................................CACAAATTCGTATCTAGGGGAAT..........	miR-10a-3p	1	ORF1
	................................................ACAAATTCGTATCTAGGGGAA...........	miR-10a-3p	1	ORF1
	................................................ACAAATTCGTATCTAGGGGAAT..........	miR-10a-3p	1	ORF1
	.................................................CAAATTCGTATCTAGGGGAAT..........	miR-10a-3p	48	ORF1
	.................................................CAAATTCGTATCTAGGGGAA...........	miR-10a-3p	2	ORF1
	..................................................AAATTCGTATCTAGGGGAAT..........	miR-10a-3p	6	ORF1
	..................................................AAATTCGTATCTAGGGGAATA.........	miR-10a-3p	2	ORF1
	...................................................AATTCGTATCTAGGGGAATA.........	miR-10a-3p	1	ORF1
	...................................................AATTCGTATCTAGGGGAAT..........	miR-10a-3p	1	ORF1
	...............................................CACAAATTCGTATCTAGGGGA............	miR-10a-3p	1	ORF2
	................................................ACAAATTCGTATCTAGGGGAAT..........	miR-10a-3p	2	ORF2
	.................................................CAAATTCGTATCTAGGGGAAT..........	miR-10a-3p	25	ORF2
	.................................................CAAATTCGTATCTAGGGGA............	miR-10a-3p	2	ORF2
	.................................................CAAATTCGTATCTAGGGGAA...........	miR-10a-3p	2	ORF2
	.................................................CAAATTCGTATCTAGGGGAATA.........	miR-10a-3p	1	ORF2
	..................................................AAATTCGTATCTAGGGGAAT..........	miR-10a-3p	2	ORF2
	...................................................AATTCGTATCTAGGGGAATA.........	miR-10a-3p	1	ORF2
	..............................................TCACAAATTCGTATCTAGGGGA............	miR-10a-3p	1	ORF3
	...............................................CACAAATTCGTATCTAGGGGA............	miR-10a-3p	2	ORF3
	................................................ACAAATTCGTATCTAGGGGAA...........	miR-10a-3p	1	ORF3
	................................................ACAAATTCGTATCTAGGGGAAT..........	miR-10a-3p	1	ORF3
	.................................................CAAATTCGTATCTAGGGGAAT..........	miR-10a-3p	67	ORF3
	.................................................CAAATTCGTATCTAGGGGAA...........	miR-10a-3p	6	ORF3
	.................................................CAAATTCGTATCTAGGGGAATA.........	miR-10a-3p	6	ORF3
	.................................................CAAATTCGTATCTAGGGGA............	miR-10a-3p	3	ORF3
	..................................................AAATTCGTATCTAGGGGAATA.........	miR-10a-3p	6	ORF3
	..................................................AAATTCGTATCTAGGGGAAT..........	miR-10a-3p	4	ORF3
	..................................................AAATTCGTATCTAGGGGA............	miR-10a-3p	1	ORF3
	..................................................AAATTCGTATCTAGGGGAA...........	miR-10a-3p	1	ORF3
	.....ATATACCCTGTAGATCCGAATTTG...................................................	miR-10a-5p	1	Control
	.....ATATACCCTGTAGATCCGAATTT....................................................	miR-10a-5p	1	Control
	......TATACCCTGTAGATCCGAATTTGT..................................................	miR-10a-5p	1	Control
	.......ATACCCTGTAGATCCGAATTTGT..................................................	miR-10a-5p	6345	Control
	.......ATACCCTGTAGATCCGAATTTG...................................................	miR-10a-5p	746	Control
	.......ATACCCTGTAGATCCGAATTTGTG.................................................	miR-10a-5p	399	Control
	.......ATACCCTGTAGATCCGAATTTGTGT................................................	miR-10a-5p	144	Control
	.......ATACCCTGTAGATCCGAATTT....................................................	miR-10a-5p	107	Control
	.......ATACCCTGTAGATCCGAATT.....................................................	miR-10a-5p	101	Control
	.......ATACCCTGTAGATCCGAAT......................................................	miR-10a-5p	15	Control
	........TACCCTGTAGATCCGAATTTGT..................................................	miR-10a-5p	318150	Control
	........TACCCTGTAGATCCGAATTTGTG.................................................	miR-10a-5p	39707	Control
	........TACCCTGTAGATCCGAATTTG...................................................	miR-10a-5p	11355	Control
	........TACCCTGTAGATCCGAATTTGTGT................................................	miR-10a-5p	5024	Control
	........TACCCTGTAGATCCGAATT.....................................................	miR-10a-5p	1608	Control
	........TACCCTGTAGATCCGAATTT....................................................	miR-10a-5p	824	Control
	........TACCCTGTAGATCCGAAT......................................................	miR-10a-5p	201	Control
	........TACCCTGTAGATCCGAATTTGTGTA...............................................	miR-10a-5p	22	Control
	........TACCCTGTAGATCCGAATTTGTGTAA..............................................	miR-10a-5p	4	Control
	.........ACCCTGTAGATCCGAATTTGTG.................................................	miR-10a-5p	32722	Control
	.........ACCCTGTAGATCCGAATTTGT..................................................	miR-10a-5p	17947	Control
	.........ACCCTGTAGATCCGAATTTGTGT................................................	miR-10a-5p	4106	Control
	.........ACCCTGTAGATCCGAATTTG...................................................	miR-10a-5p	3214	Control
	.........ACCCTGTAGATCCGAATT.....................................................	miR-10a-5p	290	Control
	.........ACCCTGTAGATCCGAATTT....................................................	miR-10a-5p	71	Control
	.........ACCCTGTAGATCCGAATTTGTGTA...............................................	miR-10a-5p	42	Control
	.........ACCCTGTAGATCCGAATTTGTGTAA..............................................	miR-10a-5p	5	Control
	..........CCCTGTAGATCCGAATTTGTGT................................................	miR-10a-5p	119	Control
	..........CCCTGTAGATCCGAATTTGT..................................................	miR-10a-5p	78	Control
	..........CCCTGTAGATCCGAATTTGTG.................................................	miR-10a-5p	23	Control
	..........CCCTGTAGATCCGAATTTG...................................................	miR-10a-5p	14	Control
	..........CCCTGTAGATCCGAATTTGTGTA...............................................	miR-10a-5p	12	Control
	..........CCCTGTAGATCCGAATTTGTGTAA..............................................	miR-10a-5p	1	Control
	...........CCTGTAGATCCGAATTTGT..................................................	miR-10a-5p	69	Control
	...........CCTGTAGATCCGAATTTGTG.................................................	miR-10a-5p	13	Control
	...........CCTGTAGATCCGAATTTG...................................................	miR-10a-5p	4	Control
	...........CCTGTAGATCCGAATTTGTGT................................................	miR-10a-5p	3	Control
	...........CCTGTAGATCCGAATTTGTGTA...............................................	miR-10a-5p	1	Control
	............CTGTAGATCCGAATTTGT..................................................	miR-10a-5p	7	Control
	............CTGTAGATCCGAATTTGTG.................................................	miR-10a-5p	3	Control
	.............TGTAGATCCGAATTTGTG.................................................	miR-10a-5p	6	Control
	.......ATACCCTGTAGATCCGAATTTGT..................................................	miR-10a-5p	3108	ORF1
	.......ATACCCTGTAGATCCGAATTTG...................................................	miR-10a-5p	376	ORF1
	.......ATACCCTGTAGATCCGAATTTGTG.................................................	miR-10a-5p	215	ORF1
	.......ATACCCTGTAGATCCGAATTTGTGT................................................	miR-10a-5p	83	ORF1
	.......ATACCCTGTAGATCCGAATT.....................................................	miR-10a-5p	55	ORF1
	.......ATACCCTGTAGATCCGAATTT....................................................	miR-10a-5p	53	ORF1
	.......ATACCCTGTAGATCCGAAT......................................................	miR-10a-5p	7	ORF1
	........TACCCTGTAGATCCGAATTTGT..................................................	miR-10a-5p	172944	ORF1
	........TACCCTGTAGATCCGAATTTGTG.................................................	miR-10a-5p	22791	ORF1
	........TACCCTGTAGATCCGAATTTG...................................................	miR-10a-5p	7796	ORF1
	........TACCCTGTAGATCCGAATTTGTGT................................................	miR-10a-5p	3484	ORF1
	........TACCCTGTAGATCCGAATT.....................................................	miR-10a-5p	952	ORF1
	........TACCCTGTAGATCCGAATTT....................................................	miR-10a-5p	745	ORF1
	........TACCCTGTAGATCCGAAT......................................................	miR-10a-5p	159	ORF1
	........TACCCTGTAGATCCGAATTTGTGTA...............................................	miR-10a-5p	14	ORF1
	........TACCCTGTAGATCCGAATTTGTGTAA..............................................	miR-10a-5p	1	ORF1
	........TACCCTGTAGATCCGAATTTGTGTAAGG............................................	miR-10a-5p	1	ORF1
	.........ACCCTGTAGATCCGAATTTGTG.................................................	miR-10a-5p	18624	ORF1
	.........ACCCTGTAGATCCGAATTTGT..................................................	miR-10a-5p	10098	ORF1
	.........ACCCTGTAGATCCGAATTTGTGT................................................	miR-10a-5p	2568	ORF1
	.........ACCCTGTAGATCCGAATTTG...................................................	miR-10a-5p	1644	ORF1
	.........ACCCTGTAGATCCGAATT.....................................................	miR-10a-5p	100	ORF1
	.........ACCCTGTAGATCCGAATTT....................................................	miR-10a-5p	76	ORF1
	.........ACCCTGTAGATCCGAATTTGTGTA...............................................	miR-10a-5p	13	ORF1
	.........ACCCTGTAGATCCGAATTTGTGTAA..............................................	miR-10a-5p	2	ORF1
	..........CCCTGTAGATCCGAATTTGTGT................................................	miR-10a-5p	90	ORF1
	..........CCCTGTAGATCCGAATTTGT..................................................	miR-10a-5p	56	ORF1
	..........CCCTGTAGATCCGAATTTGTG.................................................	miR-10a-5p	25	ORF1
	..........CCCTGTAGATCCGAATTTGTGTA...............................................	miR-10a-5p	13	ORF1
	..........CCCTGTAGATCCGAATTTG...................................................	miR-10a-5p	8	ORF1
	..........CCCTGTAGATCCGAATTTGTGTAA..............................................	miR-10a-5p	1	ORF1
	...........CCTGTAGATCCGAATTTGT..................................................	miR-10a-5p	32	ORF1
	...........CCTGTAGATCCGAATTTGTG.................................................	miR-10a-5p	4	ORF1
	...........CCTGTAGATCCGAATTTGTGT................................................	miR-10a-5p	4	ORF1
	...........CCTGTAGATCCGAATTTG...................................................	miR-10a-5p	1	ORF1
	............CTGTAGATCCGAATTTGT..................................................	miR-10a-5p	7	ORF1
	............CTGTAGATCCGAATTTGTG.................................................	miR-10a-5p	4	ORF1
	.............TGTAGATCCGAATTTGTG.................................................	miR-10a-5p	2	ORF1
	.............TGTAGATCCGAATTTGTGT................................................	miR-10a-5p	1	ORF1
	.......ATACCCTGTAGATCCGAATTTGT..................................................	miR-10a-5p	2294	ORF2
	.......ATACCCTGTAGATCCGAATTTG...................................................	miR-10a-5p	271	ORF2
	.......ATACCCTGTAGATCCGAATTTGTG.................................................	miR-10a-5p	142	ORF2
	.......ATACCCTGTAGATCCGAATTTGTGT................................................	miR-10a-5p	54	ORF2
	.......ATACCCTGTAGATCCGAATTT....................................................	miR-10a-5p	50	ORF2
	.......ATACCCTGTAGATCCGAATT.....................................................	miR-10a-5p	43	ORF2
	.......ATACCCTGTAGATCCGAAT......................................................	miR-10a-5p	10	ORF2
	........TACCCTGTAGATCCGAATTTGT..................................................	miR-10a-5p	105651	ORF2
	........TACCCTGTAGATCCGAATTTGTG.................................................	miR-10a-5p	12980	ORF2
	........TACCCTGTAGATCCGAATTTG...................................................	miR-10a-5p	4682	ORF2
	........TACCCTGTAGATCCGAATTTGTGT................................................	miR-10a-5p	1603	ORF2
	........TACCCTGTAGATCCGAATTT....................................................	miR-10a-5p	633	ORF2
	........TACCCTGTAGATCCGAATT.....................................................	miR-10a-5p	629	ORF2
	........TACCCTGTAGATCCGAAT......................................................	miR-10a-5p	88	ORF2
	........TACCCTGTAGATCCGAATTTGTGTA...............................................	miR-10a-5p	3	ORF2
	........TACCCTGTAGATCCGAATTTGTGTAA..............................................	miR-10a-5p	2	ORF2
	........TACCCTGTAGATCCGAATTTGTGTAAG.............................................	miR-10a-5p	1	ORF2
	.........ACCCTGTAGATCCGAATTTGTG.................................................	miR-10a-5p	11581	ORF2
	.........ACCCTGTAGATCCGAATTTGT..................................................	miR-10a-5p	5627	ORF2
	.........ACCCTGTAGATCCGAATTTGTGT................................................	miR-10a-5p	1362	ORF2
	.........ACCCTGTAGATCCGAATTTG...................................................	miR-10a-5p	1187	ORF2
	.........ACCCTGTAGATCCGAATT.....................................................	miR-10a-5p	83	ORF2
	.........ACCCTGTAGATCCGAATTT....................................................	miR-10a-5p	38	ORF2
	.........ACCCTGTAGATCCGAATTTGTGTA...............................................	miR-10a-5p	25	ORF2
	.........ACCCTGTAGATCCGAATTTGTGTAA..............................................	miR-10a-5p	3	ORF2
	..........CCCTGTAGATCCGAATTTGTGT................................................	miR-10a-5p	74	ORF2
	..........CCCTGTAGATCCGAATTTGT..................................................	miR-10a-5p	40	ORF2
	..........CCCTGTAGATCCGAATTTGTGTA...............................................	miR-10a-5p	17	ORF2
	..........CCCTGTAGATCCGAATTTGTG.................................................	miR-10a-5p	17	ORF2
	..........CCCTGTAGATCCGAATTTG...................................................	miR-10a-5p	6	ORF2
	..........CCCTGTAGATCCGAATTTGTGTAA..............................................	miR-10a-5p	1	ORF2
	...........CCTGTAGATCCGAATTTGT..................................................	miR-10a-5p	23	ORF2
	...........CCTGTAGATCCGAATTTGTG.................................................	miR-10a-5p	5	ORF2
	...........CCTGTAGATCCGAATTTG...................................................	miR-10a-5p	2	ORF2
	...........CCTGTAGATCCGAATTTGTGTA...............................................	miR-10a-5p	1	ORF2
	...........CCTGTAGATCCGAATTTGTGT................................................	miR-10a-5p	1	ORF2
	............CTGTAGATCCGAATTTGT..................................................	miR-10a-5p	3	ORF2
	.......ATACCCTGTAGATCCGAATTTGT..................................................	miR-10a-5p	5694	ORF3
	.......ATACCCTGTAGATCCGAATTTG...................................................	miR-10a-5p	697	ORF3
	.......ATACCCTGTAGATCCGAATTTGTG.................................................	miR-10a-5p	420	ORF3
	.......ATACCCTGTAGATCCGAATTTGTGT................................................	miR-10a-5p	151	ORF3
	.......ATACCCTGTAGATCCGAATT.....................................................	miR-10a-5p	106	ORF3
	.......ATACCCTGTAGATCCGAATTT....................................................	miR-10a-5p	95	ORF3
	.......ATACCCTGTAGATCCGAAT......................................................	miR-10a-5p	9	ORF3
	.......ATACCCTGTAGATCCGAA.......................................................	miR-10a-5p	2	ORF3
	........TACCCTGTAGATCCGAATTTGT..................................................	miR-10a-5p	293413	ORF3
	........TACCCTGTAGATCCGAATTTGTG.................................................	miR-10a-5p	38949	ORF3
	........TACCCTGTAGATCCGAATTTG...................................................	miR-10a-5p	10899	ORF3
	........TACCCTGTAGATCCGAATTTGTGT................................................	miR-10a-5p	4859	ORF3
	........TACCCTGTAGATCCGAATT.....................................................	miR-10a-5p	1351	ORF3
	........TACCCTGTAGATCCGAATTT....................................................	miR-10a-5p	729	ORF3
	........TACCCTGTAGATCCGAAT......................................................	miR-10a-5p	202	ORF3
	........TACCCTGTAGATCCGAATTTGTGTA...............................................	miR-10a-5p	19	ORF3
	........TACCCTGTAGATCCGAATTTGTGTAA..............................................	miR-10a-5p	7	ORF3
	........TACCCTGTAGATCCGAATTTGTGTAAG.............................................	miR-10a-5p	1	ORF3
	........TACCCTGTAGATCCGAATTTGTGTAAGG............................................	miR-10a-5p	1	ORF3
	.........ACCCTGTAGATCCGAATTTGTG.................................................	miR-10a-5p	28243	ORF3
	.........ACCCTGTAGATCCGAATTTGT..................................................	miR-10a-5p	12361	ORF3
	.........ACCCTGTAGATCCGAATTTGTGT................................................	miR-10a-5p	3341	ORF3
	.........ACCCTGTAGATCCGAATTTG...................................................	miR-10a-5p	2708	ORF3
	.........ACCCTGTAGATCCGAATT.....................................................	miR-10a-5p	181	ORF3
	.........ACCCTGTAGATCCGAATTT....................................................	miR-10a-5p	54	ORF3
	.........ACCCTGTAGATCCGAATTTGTGTA...............................................	miR-10a-5p	47	ORF3
	.........ACCCTGTAGATCCGAATTTGTGTAA..............................................	miR-10a-5p	11	ORF3
	..........CCCTGTAGATCCGAATTTGTGT................................................	miR-10a-5p	152	ORF3
	..........CCCTGTAGATCCGAATTTGT..................................................	miR-10a-5p	106	ORF3
	..........CCCTGTAGATCCGAATTTGTG.................................................	miR-10a-5p	35	ORF3
	..........CCCTGTAGATCCGAATTTGTGTA...............................................	miR-10a-5p	31	ORF3
	..........CCCTGTAGATCCGAATTTG...................................................	miR-10a-5p	16	ORF3
	..........CCCTGTAGATCCGAATTTGTGTAA..............................................	miR-10a-5p	1	ORF3
	...........CCTGTAGATCCGAATTTGT..................................................	miR-10a-5p	48	ORF3
	...........CCTGTAGATCCGAATTTGTG.................................................	miR-10a-5p	14	ORF3
	...........CCTGTAGATCCGAATTTGTGTA...............................................	miR-10a-5p	4	ORF3
	...........CCTGTAGATCCGAATTTGTGT................................................	miR-10a-5p	3	ORF3
	...........CCTGTAGATCCGAATTTGTGTAA..............................................	miR-10a-5p	1	ORF3
	...........CCTGTAGATCCGAATTTG...................................................	miR-10a-5p	1	ORF3
	............CTGTAGATCCGAATTTGT..................................................	miR-10a-5p	11	ORF3
	............CTGTAGATCCGAATTTGTG.................................................	miR-10a-5p	2	ORF3
	.............TGTAGATCCGAATTTGTG.................................................	miR-10a-5p	2	ORF3
	Sequence (5' to 3')	IsomiR	Count	Library
	GTCTATATATACCCTGTAGAACCGAATTTGTGTGGTATCCACATAGTCACAGATTCGATTCTAGGGGAATATATGGTCGA
	........ATACCCTGTAGAACCGAATTTGT.................................................	miR-10b	4	Control
	........ATACCCTGTAGAACCGAATTTGTG................................................	miR-10b	1	Control
	........ATACCCTGTAGAACCGAATTTGTGT...............................................	miR-10b	1	Control
	.........TACCCTGTAGAACCGAATTTGT.................................................	miR-10b	374051	Control
	.........TACCCTGTAGAACCGAATTTGTG................................................	miR-10b	24341	Control
	.........TACCCTGTAGAACCGAATTTG..................................................	miR-10b	6247	Control
	.........TACCCTGTAGAACCGAATTTGTGT...............................................	miR-10b	4710	Control
	.........TACCCTGTAGAACCGAATT....................................................	miR-10b	1382	Control
	.........TACCCTGTAGAACCGAATTT...................................................	miR-10b	415	Control
	.........TACCCTGTAGAACCGAAT.....................................................	miR-10b	128	Control
	.........TACCCTGTAGAACCGAATTTGTGTG..............................................	miR-10b	16	Control
	.........TACCCTGTAGAACCGAATTTGTGTGGTATCCACATA...................................	miR-10b	10	Control
	.........TACCCTGTAGAACCGAATTTGTGTGG.............................................	miR-10b	3	Control
	.........TACCCTGTAGAACCGAATTTGTGTGGTATCCACAT....................................	miR-10b	1	Control
	.........TACCCTGTAGAACCGAATTTGTGTGGT............................................	miR-10b	1	Control
	..........ACCCTGTAGAACCGAATTTGTGT...............................................	miR-10b	17060	Control
	..........ACCCTGTAGAACCGAATTTGT.................................................	miR-10b	14856	Control
	..........ACCCTGTAGAACCGAATTTGTG................................................	miR-10b	13550	Control
	..........ACCCTGTAGAACCGAATTTG..................................................	miR-10b	1451	Control
	..........ACCCTGTAGAACCGAATT....................................................	miR-10b	427	Control
	..........ACCCTGTAGAACCGAATTTGTGTG..............................................	miR-10b	102	Control
	..........ACCCTGTAGAACCGAATTTGTGTGG.............................................	miR-10b	41	Control
	..........ACCCTGTAGAACCGAATTT...................................................	miR-10b	27	Control
	..........ACCCTGTAGAACCGAATTTGTGTGGTATCCACATAG..................................	miR-10b	4	Control
	..........ACCCTGTAGAACCGAATTTGTGTGGT............................................	miR-10b	3	Control
	...........CCCTGTAGAACCGAATTTGTGT...............................................	miR-10b	6	Control
	...........CCCTGTAGAACCGAATTTGT.................................................	miR-10b	5	Control
	...........CCCTGTAGAACCGAATTTGTG................................................	miR-10b	1	Control
	............CCTGTAGAACCGAATTTGT.................................................	miR-10b	183	Control
	............CCTGTAGAACCGAATTTGTG................................................	miR-10b	14	Control
	............CCTGTAGAACCGAATTTG..................................................	miR-10b	8	Control
	............CCTGTAGAACCGAATTTGTGT...............................................	miR-10b	6	Control
	.............CTGTAGAACCGAATTTGT.................................................	miR-10b	33	Control
	.............CTGTAGAACCGAATTTGTG................................................	miR-10b	1	Control
	..............TGTAGAACCGAATTTGTG................................................	miR-10b	2	Control
	..............TGTAGAACCGAATTTGTGT...............................................	miR-10b	1	Control
	........ATACCCTGTAGAACCGAATTTGT.................................................	miR-10b	1	ORF1
	.........TACCCTGTAGAACCGAATTTGT.................................................	miR-10b	248500	ORF1
	.........TACCCTGTAGAACCGAATTTGTG................................................	miR-10b	15688	ORF1
	.........TACCCTGTAGAACCGAATTTG..................................................	miR-10b	4907	ORF1
	.........TACCCTGTAGAACCGAATTTGTGT...............................................	miR-10b	3937	ORF1
	.........TACCCTGTAGAACCGAATT....................................................	miR-10b	855	ORF1
	.........TACCCTGTAGAACCGAATTT...................................................	miR-10b	400	ORF1
	.........TACCCTGTAGAACCGAAT.....................................................	miR-10b	83	ORF1
	.........TACCCTGTAGAACCGAATTTGTGTG..............................................	miR-10b	6	ORF1
	.........TACCCTGTAGAACCGAATTTGTGTGGTATCCACATA...................................	miR-10b	5	ORF1
	.........TACCCTGTAGAACCGAATTTGTGTGG.............................................	miR-10b	1	ORF1
	.........TACCCTGTAGAACCGAATTTGTGTGGT............................................	miR-10b	1	ORF1
	..........ACCCTGTAGAACCGAATTTGT.................................................	miR-10b	10924	ORF1
	..........ACCCTGTAGAACCGAATTTGTGT...............................................	miR-10b	10410	ORF1
	..........ACCCTGTAGAACCGAATTTGTG................................................	miR-10b	8778	ORF1
	..........ACCCTGTAGAACCGAATTTG..................................................	miR-10b	792	ORF1
	..........ACCCTGTAGAACCGAATT....................................................	miR-10b	190	ORF1
	..........ACCCTGTAGAACCGAATTTGTGTG..............................................	miR-10b	48	ORF1
	..........ACCCTGTAGAACCGAATTT...................................................	miR-10b	34	ORF1
	..........ACCCTGTAGAACCGAATTTGTGTGG.............................................	miR-10b	12	ORF1
	..........ACCCTGTAGAACCGAATTTGTGTGGT............................................	miR-10b	2	ORF1
	..........ACCCTGTAGAACCGAATTTGTGTGGTATCCACATAG..................................	miR-10b	1	ORF1
	...........CCCTGTAGAACCGAATTTGTGT...............................................	miR-10b	8	ORF1
	...........CCCTGTAGAACCGAATTTGT.................................................	miR-10b	3	ORF1
	...........CCCTGTAGAACCGAATTTGTG................................................	miR-10b	1	ORF1
	............CCTGTAGAACCGAATTTGT.................................................	miR-10b	94	ORF1
	............CCTGTAGAACCGAATTTGTG................................................	miR-10b	7	ORF1
	............CCTGTAGAACCGAATTTGTGT...............................................	miR-10b	5	ORF1
	............CCTGTAGAACCGAATTTG..................................................	miR-10b	3	ORF1
	.............CTGTAGAACCGAATTTGT.................................................	miR-10b	14	ORF1
	.............CTGTAGAACCGAATTTGTGT...............................................	miR-10b	3	ORF1
	.............CTGTAGAACCGAATTTGTG................................................	miR-10b	1	ORF1
	........ATACCCTGTAGAACCGAATTTGT.................................................	miR-10b	6	ORF2
	.........TACCCTGTAGAACCGAATTTGT.................................................	miR-10b	121142	ORF2
	.........TACCCTGTAGAACCGAATTTGTG................................................	miR-10b	7942	ORF2
	.........TACCCTGTAGAACCGAATTTG..................................................	miR-10b	2506	ORF2
	.........TACCCTGTAGAACCGAATTTGTGT...............................................	miR-10b	1469	ORF2
	.........TACCCTGTAGAACCGAATT....................................................	miR-10b	442	ORF2
	.........TACCCTGTAGAACCGAATTT...................................................	miR-10b	283	ORF2
	.........TACCCTGTAGAACCGAAT.....................................................	miR-10b	47	ORF2
	.........TACCCTGTAGAACCGAATTTGTGTG..............................................	miR-10b	11	ORF2
	.........TACCCTGTAGAACCGAATTTGTGTGGTATCCACATA...................................	miR-10b	2	ORF2
	.........TACCCTGTAGAACCGAATTTGTGTGG.............................................	miR-10b	2	ORF2
	.........TACCCTGTAGAACCGAATTTGTGTGGT............................................	miR-10b	1	ORF2
	..........ACCCTGTAGAACCGAATTTGTGT...............................................	miR-10b	5385	ORF2
	..........ACCCTGTAGAACCGAATTTGTG................................................	miR-10b	4792	ORF2
	..........ACCCTGTAGAACCGAATTTGT.................................................	miR-10b	4776	ORF2
	..........ACCCTGTAGAACCGAATTTG..................................................	miR-10b	525	ORF2
	..........ACCCTGTAGAACCGAATT....................................................	miR-10b	136	ORF2
	..........ACCCTGTAGAACCGAATTTGTGTG..............................................	miR-10b	45	ORF2
	..........ACCCTGTAGAACCGAATTTGTGTGG.............................................	miR-10b	18	ORF2
	..........ACCCTGTAGAACCGAATTT...................................................	miR-10b	18	ORF2
	..........ACCCTGTAGAACCGAATTTGTGTGGT............................................	miR-10b	4	ORF2
	...........CCCTGTAGAACCGAATTTGTGT...............................................	miR-10b	4	ORF2
	...........CCCTGTAGAACCGAATTTGT.................................................	miR-10b	2	ORF2
	............CCTGTAGAACCGAATTTGT.................................................	miR-10b	58	ORF2
	............CCTGTAGAACCGAATTTGTG................................................	miR-10b	7	ORF2
	............CCTGTAGAACCGAATTTGTGT...............................................	miR-10b	3	ORF2
	............CCTGTAGAACCGAATTTG..................................................	miR-10b	1	ORF2
	.............CTGTAGAACCGAATTTGT.................................................	miR-10b	13	ORF2
	........ATACCCTGTAGAACCGAATTTGT.................................................	miR-10b	9	ORF3
	........ATACCCTGTAGAACCGAATTTGTG................................................	miR-10b	2	ORF3
	.........TACCCTGTAGAACCGAATTTGT.................................................	miR-10b	451945	ORF3
	.........TACCCTGTAGAACCGAATTTGTG................................................	miR-10b	27870	ORF3
	.........TACCCTGTAGAACCGAATTTG..................................................	miR-10b	7054	ORF3
	.........TACCCTGTAGAACCGAATTTGTGT...............................................	miR-10b	5819	ORF3
	.........TACCCTGTAGAACCGAATT....................................................	miR-10b	1502	ORF3
	.........TACCCTGTAGAACCGAATTT...................................................	miR-10b	412	ORF3
	.........TACCCTGTAGAACCGAAT.....................................................	miR-10b	131	ORF3
	.........TACCCTGTAGAACCGAATTTGTGTG..............................................	miR-10b	21	ORF3
	.........TACCCTGTAGAACCGAATTTGTGTGG.............................................	miR-10b	7	ORF3
	.........TACCCTGTAGAACCGAATTTGTGTGGTATCCACATA...................................	miR-10b	5	ORF3
	.........TACCCTGTAGAACCGAATTTGTGTGGT............................................	miR-10b	3	ORF3
	..........ACCCTGTAGAACCGAATTTGTGT...............................................	miR-10b	18467	ORF3
	..........ACCCTGTAGAACCGAATTTGT.................................................	miR-10b	15039	ORF3
	..........ACCCTGTAGAACCGAATTTGTG................................................	miR-10b	14550	ORF3
	..........ACCCTGTAGAACCGAATTTG..................................................	miR-10b	1526	ORF3
	..........ACCCTGTAGAACCGAATT....................................................	miR-10b	349	ORF3
	..........ACCCTGTAGAACCGAATTTGTGTG..............................................	miR-10b	111	ORF3
	..........ACCCTGTAGAACCGAATTTGTGTGG.............................................	miR-10b	59	ORF3
	..........ACCCTGTAGAACCGAATTT...................................................	miR-10b	29	ORF3
	..........ACCCTGTAGAACCGAATTTGTGTGGT............................................	miR-10b	3	ORF3
	...........CCCTGTAGAACCGAATTTGTGT...............................................	miR-10b	14	ORF3
	...........CCCTGTAGAACCGAATTTGT.................................................	miR-10b	11	ORF3
	...........CCCTGTAGAACCGAATTTGTG................................................	miR-10b	1	ORF3
	............CCTGTAGAACCGAATTTGT.................................................	miR-10b	193	ORF3
	............CCTGTAGAACCGAATTTGTGT...............................................	miR-10b	16	ORF3
	............CCTGTAGAACCGAATTTGTG................................................	miR-10b	13	ORF3
	.............CTGTAGAACCGAATTTGT.................................................	miR-10b	17	ORF3
	.............CTGTAGAACCGAATTTGTGT...............................................	miR-10b	2	ORF3
	.............CTGTAGAACCGAATTTGTG................................................	miR-10b	2	ORF3
	..............TGTAGAACCGAATTTGTG................................................	miR-10b	1	ORF3
	..................................................AGATTCGATTCTAGGGGAAT..........	miR-10b-3p	16	Control
	.................................................CAGATTCGATTCTAGGGGA............	miR-10b-3p	1	Control
	..................................................AGATTCGATTCTAGGGGAA...........	miR-10b-3p	22	Control
	...................................................GATTCGATTCTAGGGGAATA.........	miR-10b-3p	1	Control
	.................................................CAGATTCGATTCTAGGGGAA...........	miR-10b-3p	6	Control
	................................................ACAGATTCGATTCTAGGGGAAT..........	miR-10b-3p	21	Control
	..................................................AGATTCGATTCTAGGGGAATA.........	miR-10b-3p	10	Control
	.................................................CAGATTCGATTCTAGGGGAAT..........	miR-10b-3p	24	Control
	.................................................CAGATTCGATTCTAGGGGAATA.........	miR-10b-3p	1	Control
	..................................................AGATTCGATTCTAGGGGAATA.........	miR-10b-3p	6	ORF1
	.................................................CAGATTCGATTCTAGGGGAAT..........	miR-10b-3p	17	ORF1
	.................................................CAGATTCGATTCTAGGGGAATA.........	miR-10b-3p	1	ORF1
	..................................................AGATTCGATTCTAGGGGAAT..........	miR-10b-3p	2	ORF1
	................................................ACAGATTCGATTCTAGGGGAAT..........	miR-10b-3p	8	ORF1
	..................................................AGATTCGATTCTAGGGGAA...........	miR-10b-3p	5	ORF1
	.................................................CAGATTCGATTCTAGGGGAA...........	miR-10b-3p	1	ORF1
	................................................ACAGATTCGATTCTAGGGGAAT..........	miR-10b-3p	12	ORF2
	..................................................AGATTCGATTCTAGGGGAA...........	miR-10b-3p	6	ORF2
	..................................................AGATTCGATTCTAGGGGAAT..........	miR-10b-3p	4	ORF2
	..................................................AGATTCGATTCTAGGGGAATA.........	miR-10b-3p	2	ORF2
	.................................................CAGATTCGATTCTAGGGGA............	miR-10b-3p	1	ORF2
	.................................................CAGATTCGATTCTAGGGGAAT..........	miR-10b-3p	10	ORF2
	.................................................CAGATTCGATTCTAGGGGAATA.........	miR-10b-3p	1	ORF2
	................................................ACAGATTCGATTCTAGGGGAA...........	miR-10b-3p	2	ORF3
	................................................ACAGATTCGATTCTAGGGGAAT..........	miR-10b-3p	21	ORF3
	..................................................AGATTCGATTCTAGGGGAA...........	miR-10b-3p	27	ORF3
	..................................................AGATTCGATTCTAGGGGAAT..........	miR-10b-3p	10	ORF3
	..................................................AGATTCGATTCTAGGGGAATA.........	miR-10b-3p	26	ORF3
	.................................................CAGATTCGATTCTAGGGGAA...........	miR-10b-3p	1	ORF3
	.................................................CAGATTCGATTCTAGGGGAAT..........	miR-10b-3p	19	ORF3
	.................................................CAGATTCGATTCTAGGGGAATA.........	miR-10b-3p	1	ORF3
	...................................................GATTCGATTCTAGGGGAAT..........	miR-10b-3p	1	ORF3
	Sequence (5' to 3')	IsomiR	Count	Library
	CCTACCCTTGGTGAGGACTCGGGAGGTGGAGGGTGGCGCTGCCAGGGCCAGGGCACTGTCTCAGCTCGCTTCTCCCCCCACCTCCTCTCTCCTCAGGTGCGGTTGCAG
	..........GTGAGGACTCGGGAGGTGGA..............................................................................	miR-1224-5p	1	Control
	..........GTGAGGACTCGGGAGGTGGAG.............................................................................	miR-1224-5p	1	Control
	..........GTGAGGACTCGGGAGGTGGAGG............................................................................	miR-1224-5p	1	Control
	..........GTGAGGACTCGGGAGGTGGAGGG...........................................................................	miR-1224-5p	3	Control
	..........GTGAGGACTCGGGAGGTGGAGGGT..........................................................................	miR-1224-5p	1	Control
	..........GTGAGGACTCGGGAGGTGGAGG............................................................................	miR-1224-5p	1	ORF1
	..........GTGAGGACTCGGGAGGTGGAGGG...........................................................................	miR-1224-5p	1	ORF1
	..........GTGAGGACTCGGGAGGTGGAGG............................................................................	miR-1224-5p	1	ORF3
	Sequence (5' to 3')	IsomiR	Count	Library
	CCCCAATCTTATTCCAGGCATTCCAGTAACTTTTTTGTGTGTATATACTTAGCTGTACTATAAGTAGTTGGCTTGTATGAGATGGTTAAAAA
	..............................................................AGTAGTTGGTTTGTATGAGA..........	miR-1244	1	Control
	...............................................................GTAGTTGGTTTGTATGAGATGG.......	miR-1244	1	ORF3
	Sequence (5' to 3')	IsomiR	Count	Library
	TTTTTAACCTTCTTGTATAAGCACTGTGCTAAAATTACAGAAACTAGGATCACATCTTGGTTTTTGTAATAATGCTAGCAGAGTACACACAAGAAGAAGAG
	......ACCTTCTTGTATAAGCACTGTGCTAA.....................................................................	miR-1248	1	ORF1
	......ACCTTCTTGTATAAGCACTGT..........................................................................	miR-1248	1	ORF2
	......ACCTTCTTGTATAAGCACTGTGCT.......................................................................	miR-1248	1	ORF2
	......ACCTTCTTGTATAAGCAC.............................................................................	miR-1248	1	ORF3
	......ACCTTCTTGTATAAGCACTGTGCT.......................................................................	miR-1248	1	ORF3
	Sequence (5' to 3')	IsomiR	Count	Library
	TGTTTGCATGGGGAGGAGGGAGGAGATGGGCCAAGTTCCCTCTGCCTGGAACGCCCTTCCCCCCCTTCTTCACCTAGCGAAC
	..................................................ACGCCCTTCCCCCCCTTCTTCA..........	miR-1249	1	Control
	..................................................ACGCCCTTCCCCCCCTTCTTCA..........	miR-1249	1	ORF1
	.................................................AACGCCCTTCCCCCCCTTCTTCA..........	miR-1249	1	ORF2
	..................................................ACGCCCTTCCCCCCCTTCT.............	miR-1249	1	ORF2
	..................................................ACGCCCTTCCCCCCCTTCTTCA..........	miR-1249	2	ORF3
	Sequence (5' to 3')	IsomiR	Count	Library
	GGCCTCTGAGTCCCTGAGACCCTTTAACCTGTGAGGACATCCAGGGTCACAGGTGAGGTTCTTGGGAGCCTGGCGTCCGG
	..........TCCCTGAGACCCTTTAACCTGTGA..............................................	miR-125a	75	Control
	..........TCCCTGAGACCCTTTAACCTGTG...............................................	miR-125a	57	Control
	..........TCCCTGAGACCCTTTAACCTGT................................................	miR-125a	52	Control
	..........TCCCTGAGACCCTTTAACCTG.................................................	miR-125a	38	Control
	..........TCCCTGAGACCCTTTAACC...................................................	miR-125a	2	Control
	..........TCCCTGAGACCCTTTAACCTGTGA..............................................	miR-125a	44	ORF1
	..........TCCCTGAGACCCTTTAACCTGTG...............................................	miR-125a	41	ORF1
	..........TCCCTGAGACCCTTTAACCTG.................................................	miR-125a	12	ORF1
	..........TCCCTGAGACCCTTTAACCTGT................................................	miR-125a	11	ORF1
	..........TCCCTGAGACCCTTTAACCTGTG...............................................	miR-125a	25	ORF2
	..........TCCCTGAGACCCTTTAACCTGTGA..............................................	miR-125a	23	ORF2
	..........TCCCTGAGACCCTTTAACCTGT................................................	miR-125a	23	ORF2
	..........TCCCTGAGACCCTTTAACCTG.................................................	miR-125a	11	ORF2
	..........TCCCTGAGACCCTTTAACCT..................................................	miR-125a	1	ORF2
	............CCTGAGACCCTTTAACCTGTGA..............................................	miR-125a	1	ORF2
	..........TCCCTGAGACCCTTTAACCTGTGA..............................................	miR-125a	58	ORF3
	..........TCCCTGAGACCCTTTAACCTGTG...............................................	miR-125a	27	ORF3
	..........TCCCTGAGACCCTTTAACCTGT................................................	miR-125a	26	ORF3
	..........TCCCTGAGACCCTTTAACCTG.................................................	miR-125a	12	ORF3
	..........TCCCTGAGACCCTTTAACC...................................................	miR-125a	1	ORF3
	................................................ACAGGTGAGGTTCTTGGGAGC...........	miR-125a-3p	4	Control
	................................................ACAGGTGAGGTTCTTGGGAGCC..........	miR-125a-3p	8	Control
	.................................................CAGGTGAGGTTCTTGGGAGC...........	miR-125a-3p	1	Control
	.................................................CAGGTGAGGTTCTTGGGAGCC..........	miR-125a-3p	5	Control
	.................................................CAGGTGAGGTTCTTGGGAGCCT.........	miR-125a-3p	1	Control
	................................................ACAGGTGAGGTTCTTGGGAGC...........	miR-125a-3p	2	ORF1
	................................................ACAGGTGAGGTTCTTGGGAGCC..........	miR-125a-3p	4	ORF1
	.................................................CAGGTGAGGTTCTTGGGAGCC..........	miR-125a-3p	1	ORF1
	................................................ACAGGTGAGGTTCTTGGGAGC...........	miR-125a-3p	3	ORF2
	................................................ACAGGTGAGGTTCTTGGGAGCC..........	miR-125a-3p	6	ORF2
	................................................ACAGGTGAGGTTCTTGGGAGCCT.........	miR-125a-3p	2	ORF2
	.................................................CAGGTGAGGTTCTTGGGAGC...........	miR-125a-3p	1	ORF2
	.................................................CAGGTGAGGTTCTTGGGAGCC..........	miR-125a-3p	2	ORF2
	................................................ACAGGTGAGGTTCTTGGGAGCC..........	miR-125a-3p	6	ORF3
	................................................ACAGGTGAGGTTCTTGGGAGCCT.........	miR-125a-3p	2	ORF3
	.................................................CAGGTGAGGTTCTTGGGAG............	miR-125a-3p	1	ORF3
	.................................................CAGGTGAGGTTCTTGGGAGCC..........	miR-125a-3p	7	ORF3
	Sequence (5' to 3')	IsomiR	Count	Library
	CCTCTCAGTCCCTGAGACCCTAACTTGTGATGTTTACCGTTTAAATCCACGGGTTAGGCTCTTGGGAGCTGCGAGCCGTG
	........TCCCTGAGACCCTAACTTGTGA..................................................	miR-125b	80	Control
	........TCCCTGAGACCCTAACTTGTG...................................................	miR-125b	14	Control
	........TCCCTGAGACCCTAACTTGT....................................................	miR-125b	9	Control
	........TCCCTGAGACCCTAACTTG.....................................................	miR-125b	3	Control
	........TCCCTGAGACCCTAACTTGTGAT.................................................	miR-125b	1	Control
	..........CCTGAGACCCTAACTTGTGA..................................................	miR-125b	1	Control
	..........CCTGAGACCCTAACTTGTGAT.................................................	miR-125b	1	Control
	...........CTGAGACCCTAACTTGTGA..................................................	miR-125b	1	Control
	............TGAGACCCTAACTTGTGA..................................................	miR-125b	2	Control
	........TCCCTGAGACCCTAACTTGTGA..................................................	miR-125b	155	ORF1
	........TCCCTGAGACCCTAACTTGTG...................................................	miR-125b	40	ORF1
	........TCCCTGAGACCCTAACTTG.....................................................	miR-125b	8	ORF1
	........TCCCTGAGACCCTAACTTGT....................................................	miR-125b	3	ORF1
	..........CCTGAGACCCTAACTTGTGA..................................................	miR-125b	1	ORF1
	........TCCCTGAGACCCTAACTTGTGA..................................................	miR-125b	148	ORF2
	........TCCCTGAGACCCTAACTTGTG...................................................	miR-125b	47	ORF2
	........TCCCTGAGACCCTAACTTGT....................................................	miR-125b	13	ORF2
	........TCCCTGAGACCCTAACTTG.....................................................	miR-125b	6	ORF2
	........TCCCTGAGACCCTAACTTGTGAT.................................................	miR-125b	3	ORF2
	.........CCCTGAGACCCTAACTTGTGA..................................................	miR-125b	1	ORF2
	.........CCCTGAGACCCTAACTTGTGAT.................................................	miR-125b	1	ORF2
	..........CCTGAGACCCTAACTTGT....................................................	miR-125b	1	ORF2
	..........CCTGAGACCCTAACTTGTGATGTTT.............................................	miR-125b	1	ORF2
	............TGAGACCCTAACTTGTGA..................................................	miR-125b	1	ORF2
	........TCCCTGAGACCCTAACTTGTGA..................................................	miR-125b	163	ORF3
	........TCCCTGAGACCCTAACTTGTG...................................................	miR-125b	36	ORF3
	........TCCCTGAGACCCTAACTTGT....................................................	miR-125b	19	ORF3
	........TCCCTGAGACCCTAACTTG.....................................................	miR-125b	6	ORF3
	........TCCCTGAGACCCTAACTTGTGAT.................................................	miR-125b	3	ORF3
	.........CCCTGAGACCCTAACTTGTGA..................................................	miR-125b	4	ORF3
	.........CCCTGAGACCCTAACTTGTGAT.................................................	miR-125b	1	ORF3
	..........CCTGAGACCCTAACTTGTGA..................................................	miR-125b	2	ORF3
	............TGAGACCCTAACTTGTGA..................................................	miR-125b	1	ORF3
	................................................ACGGGTTAGGCTCTTGGGA.............	miR-125b-1-3p	1	Control
	................................................ACGGGTTAGGCTCTTGGGAG............	miR-125b-1-3p	1	Control
	................................................ACGGGTTAGGCTCTTGGGAGC...........	miR-125b-1-3p	11	Control
	................................................ACGGGTTAGGCTCTTGGGAGCT..........	miR-125b-1-3p	222	Control
	.................................................CGGGTTAGGCTCTTGGGAGCT..........	miR-125b-1-3p	3	Control
	................................................ACGGGTTAGGCTCTTGGGA.............	miR-125b-1-3p	1	ORF1
	................................................ACGGGTTAGGCTCTTGGGAG............	miR-125b-1-3p	5	ORF1
	................................................ACGGGTTAGGCTCTTGGGAGC...........	miR-125b-1-3p	47	ORF1
	................................................ACGGGTTAGGCTCTTGGGAGCT..........	miR-125b-1-3p	908	ORF1
	.................................................CGGGTTAGGCTCTTGGGAGCT..........	miR-125b-1-3p	2	ORF1
	................................................ACGGGTTAGGCTCTTGGGA.............	miR-125b-1-3p	1	ORF2
	................................................ACGGGTTAGGCTCTTGGGAG............	miR-125b-1-3p	27	ORF2
	................................................ACGGGTTAGGCTCTTGGGAGC...........	miR-125b-1-3p	70	ORF2
	................................................ACGGGTTAGGCTCTTGGGAGCT..........	miR-125b-1-3p	2570	ORF2
	.................................................CGGGTTAGGCTCTTGGGAGCT..........	miR-125b-1-3p	18	ORF2
	................................................ACGGGTTAGGCTCTTGGGAG............	miR-125b-1-3p	12	ORF3
	................................................ACGGGTTAGGCTCTTGGGAGC...........	miR-125b-1-3p	29	ORF3
	................................................ACGGGTTAGGCTCTTGGGAGCT..........	miR-125b-1-3p	964	ORF3
	................................................ACGGGTTAGGCTCTTGGGAGCTG.........	miR-125b-1-3p	1	ORF3
	.................................................CGGGTTAGGCTCTTGGGAGCT..........	miR-125b-1-3p	4	ORF3
	Sequence (5' to 3')	IsomiR	Count	Library
	ACCAGACTTTTCCTAGTCCCTGAGACCCTAACTTGTGAGGTATTTTAGTAACATCACAAGTCAGGCTCTTGGGACCTAGGCGGAGGGGA
	.......................................................ACAAGTCAGGCTCTTGGGA...............	miR-125b-2-3p	1	Control
	.......................................................ACAAGTCAGGCTCTTGGGAC..............	miR-125b-2-3p	4	Control
	.......................................................ACAAGTCAGGCTCTTGGGACC.............	miR-125b-2-3p	5	Control
	.......................................................ACAAGTCAGGCTCTTGGGACCT............	miR-125b-2-3p	14	Control
	........................................................CAAGTCAGGCTCTTGGGACC.............	miR-125b-2-3p	1	Control
	.......................................................ACAAGTCAGGCTCTTGGGAC..............	miR-125b-2-3p	3	ORF1
	.......................................................ACAAGTCAGGCTCTTGGGACC.............	miR-125b-2-3p	13	ORF1
	.......................................................ACAAGTCAGGCTCTTGGGACCT............	miR-125b-2-3p	10	ORF1
	.......................................................ACAAGTCAGGCTCTTGGGACCTA...........	miR-125b-2-3p	1	ORF1
	........................................................CAAGTCAGGCTCTTGGGACCT............	miR-125b-2-3p	1	ORF1
	.....................................................TCACAAGTCAGGCTCTTGGGAC..............	miR-125b-2-3p	2	ORF1
	.......................................................ACAAGTCAGGCTCTTGGGAC..............	miR-125b-2-3p	4	ORF2
	.......................................................ACAAGTCAGGCTCTTGGGACC.............	miR-125b-2-3p	23	ORF2
	.......................................................ACAAGTCAGGCTCTTGGGACCT............	miR-125b-2-3p	75	ORF2
	.......................................................ACAAGTCAGGCTCTTGGGACCTA...........	miR-125b-2-3p	1	ORF2
	........................................................CAAGTCAGGCTCTTGGGACCT............	miR-125b-2-3p	4	ORF2
	.....................................................TCACAAGTCAGGCTCTTGGGAC..............	miR-125b-2-3p	2	ORF2
	.......................................................ACAAGTCAGGCTCTTGGGAC..............	miR-125b-2-3p	6	ORF3
	.......................................................ACAAGTCAGGCTCTTGGGACC.............	miR-125b-2-3p	31	ORF3
	.......................................................ACAAGTCAGGCTCTTGGGACCT............	miR-125b-2-3p	34	ORF3
	........................................................CAAGTCAGGCTCTTGGGACC.............	miR-125b-2-3p	1	ORF3
	........................................................CAAGTCAGGCTCTTGGGACCT............	miR-125b-2-3p	3	ORF3
	Sequence (5' to 3')	IsomiR	Count	Library
	CGACGGGACATTATTACTTTTGGTACGCGCTGTGACACTTCAAACTCGTACCGTGAGTAATAATGCGCTGTCG
	.............................................TCGTACCGTGAGTAATAATGCG......	miR-126-3p	2	Control
	.............................................TCGTACCGTGAGTAATAATGCG......	miR-126-3p	2	ORF1
	..............................................CGTACCGTGAGTAATAATGCG......	miR-126-3p	1	ORF1
	..............................................CGTACCGTGAGTAATAATG........	miR-126-3p	1	ORF1
	.............................................TCGTACCGTGAGTAATAATGCG......	miR-126-3p	1	ORF2
	.............................................TCGTACCGTGAGTAATAATGCG......	miR-126-3p	2	ORF3
	..............................................CGTACCGTGAGTAATAATGCG......	miR-126-3p	2	ORF3
	........CATTATTACTTTTGGTACGCG............................................	miR-126-5p	129	Control
	........CATTATTACTTTTGGTACGCG............................................	miR-126-5p	64	ORF1
	........CATTATTACTTTTGGTACGCG............................................	miR-126-5p	30	ORF2
	........CATTATTACTTTTGGTACGCG............................................	miR-126-5p	91	ORF3
	........CATTATTACTTTTGGTACG..............................................	miR-126-5p	1	ORF3
	Sequence (5' to 3')	IsomiR	Count	Library
	TATAGCAGGTCCTCAATAAGTATTTGTTGAAAGAATAAATGAACCAACAAGTCTTATTTGAGCACCTGTTATGTG
	...............................................CAAGTCTTATTTGAGCACCTG.......	miR-1264	2	ORF3
	...............................................CAAGTCTTATTTGAGCACCTGT......	miR-1264	1	ORF3
	Sequence (5' to 3')	IsomiR	Count	Library
	ATCGCTGTCTCCAGCCTGCTGAAGCTCAGAGGGCTCTGATTCAGAAAGATCATCGGATCCGTCTGAGCTTGGCTGGTCGG
	....................................................TCGGATCCGTCTGAGCTTGGC.......	miR-127	1	Control
	....................................................TCGGATCCGTCTGAGCTTGG........	miR-127	1	ORF2
	Sequence (5' to 3')	IsomiR	Count	Library
	TAGATCAGTGCTTGGCACCTAGTAAGCACTCAGTATATACTTGTTGAGTGCCTGCTATGTGCCAGGCATTGTGCTGAG
	..............................................AGTGCCTGCTATGTGCCAGGC...........	miR-1271	1	Control
	..............................................AGTGCCTGCTATGTGCCAGG............	miR-1271	1	Control
	..............................................AGTGCCTGCTATGTGCCAGG............	miR-1271	1	ORF1
	..............................................AGTGCCTGCTATGTGCCA..............	miR-1271	1	ORF1
	..............................................AGTGCCTGCTATGTGCCAGG............	miR-1271	1	ORF2
	..............................................AGTGCCTGCTATGTGCCAGG............	miR-1271	1	ORF3
	Sequence (5' to 3')	IsomiR	Count	Library
	TAGCCTCCCAAATATATATATATATGTACGTATGTGTATATGAATGTATACGTAGATATATATGTATTTTTGGTGGGTTT
	............TATATATATATATGTACGTAT...............................................	miR-1277-5p	1	Control
	............TATATATATATATGTACGTATG..............................................	miR-1277-5p	2	Control
	............TATATATATATATGTACGTAT...............................................	miR-1277-5p	1	ORF1
	............TATATATATATATGTACGTATG..............................................	miR-1277-5p	9	ORF1
	..............TATATATATATGTACGTATG..............................................	miR-1277-5p	1	ORF1
	............TATATATATATATGTACGTA................................................	miR-1277-5p	1	ORF2
	............TATATATATATATGTACGTATG..............................................	miR-1277-5p	6	ORF2
	............TATATATATATATGTACGTATG..............................................	miR-1277-5p	11	ORF3
	................................................TACGTAGATATATATGTATTTT..........	miR-1277	1	ORF1
	Sequence (5' to 3')	IsomiR	Count	Library
	TGAGCTGTTGGATTCGGGGCCGTAGCACTGTCTGAGAGGTTTACATTTCTCACAGTGAACCGGTCTCTTTTTCAGCTGCTTC
	.................................................TCACAGTGAACCGGTCTCTTT............	miR-128	114	Control
	.................................................TCACAGTGAACCGGTCTCTT.............	miR-128	68	Control
	.................................................TCACAGTGAACCGGTCTCT..............	miR-128	53	Control
	.................................................TCACAGTGAACCGGTCTC...............	miR-128	3	Control
	.................................................TCACAGTGAACCGGTCTCTTT............	miR-128	92	ORF1
	.................................................TCACAGTGAACCGGTCTCT..............	miR-128	79	ORF1
	.................................................TCACAGTGAACCGGTCTCTT.............	miR-128	71	ORF1
	.................................................TCACAGTGAACCGGTCTC...............	miR-128	9	ORF1
	.................................................TCACAGTGAACCGGTCTCTTTT...........	miR-128	4	ORF1
	.................................................TCACAGTGAACCGGTCTCTTT............	miR-128	95	ORF2
	.................................................TCACAGTGAACCGGTCTCT..............	miR-128	72	ORF2
	.................................................TCACAGTGAACCGGTCTCTT.............	miR-128	58	ORF2
	.................................................TCACAGTGAACCGGTCTC...............	miR-128	3	ORF2
	..................................................CACAGTGAACCGGTCTCT..............	miR-128	1	ORF2
	................................................CTCACAGTGAACCGGTCTCTTT............	miR-128	1	ORF3
	.................................................TCACAGTGAACCGGTCTCTTT............	miR-128	176	ORF3
	.................................................TCACAGTGAACCGGTCTCTT.............	miR-128	82	ORF3
	.................................................TCACAGTGAACCGGTCTCT..............	miR-128	77	ORF3
	.................................................TCACAGTGAACCGGTCTC...............	miR-128	7	ORF3
	.................................................TCACAGTGAACCGGTCTCTTTT...........	miR-128	6	ORF3
	..............CGGGGCCGTAGCACTGTCTG................................................	miR-128-1-5p	2	Control
	..............CGGGGCCGTAGCACTGTCTGA...............................................	miR-128-1-5p	9	Control
	..............CGGGGCCGTAGCACTGTCTGAG..............................................	miR-128-1-5p	1	Control
	..............CGGGGCCGTAGCACTGTCTGAGA.............................................	miR-128-1-5p	21	Control
	..............CGGGGCCGTAGCACTGTCTGA...............................................	miR-128-1-5p	7	ORF1
	..............CGGGGCCGTAGCACTGTCTGAG..............................................	miR-128-1-5p	1	ORF1
	..............CGGGGCCGTAGCACTGTCTGAGA.............................................	miR-128-1-5p	12	ORF1
	..............CGGGGCCGTAGCACTGTCTGA...............................................	miR-128-1-5p	7	ORF2
	..............CGGGGCCGTAGCACTGTCTGAGA.............................................	miR-128-1-5p	13	ORF2
	..............CGGGGCCGTAGCACTGTCTG................................................	miR-128-1-5p	1	ORF3
	..............CGGGGCCGTAGCACTGTCTGA...............................................	miR-128-1-5p	11	ORF3
	..............CGGGGCCGTAGCACTGTCTGAGA.............................................	miR-128-1-5p	48	ORF3
	Sequence (5' to 3')	IsomiR	Count	Library
	GCTGATCAGTAGTGGGATCGCGCCTGTGAATAGCCACTGTACTCCAGCCTGGGCAACATAGCGAGACCCCGTCTCTTTTG
	..............................TAGCCACTGTACTCCAGCCTGGGCAACATAGCGAGA..............	miR-1285	1	Control
	..............................TAGCCACTGTACTCCAGCCTGGGCAACATAGCGA................	miR-1285	1	Control
	................................GCCACTGTACTCCAGCCTGGGCAACATAGCGAGA..............	miR-1285	1	Control
	..................................CACTGTACTCCAGCCTGGGCAACATAGCGAGACCCC..........	miR-1285	2	Control
	..................................CACTGTACTCCAGCCTGGGCAACATAGCGAGA..............	miR-1285	1	Control
	.........................................CTCCAGCCTGGGCAACATAGCGAGACCCCGTCTCT....	miR-1285	3	Control
	..........................................TCCAGCCTGGGCAACATAGCGAGACCCCGTCTCTT...	miR-1285	1	Control
	...........................................CCAGCCTGGGCAACATAGCGAGACCCCGTCTCT....	miR-1285	2	Control
	...........................................CCAGCCTGGGCAACATAGCGAGACCCCGTCTCTT...	miR-1285	1	Control
	............................................CAGCCTGGGCAACATAGCGAGACCCCGTCTCTTT..	miR-1285	1	Control
	............................................CAGCCTGGGCAACATAGCGAGACCCCGTCTCTT...	miR-1285	1	Control
	.............................................AGCCTGGGCAACATAGCGAGACCCCGTCTCTT...	miR-1285	1	Control
	...............................................CCTGGGCAACATAGCGAGACCC...........	miR-1285	1	Control
	.................................................TGGGCAACATAGCGAGACCCCGTCTCTT...	miR-1285	1	Control
	.............................ATAGCCACTGTACTCCAGCCTGGGCAACATAGCGAG...............	miR-1285	1	ORF1
	..............................TAGCCACTGTACTCCAGCCTGGGCAACATAGCGAGA..............	miR-1285	4	ORF1
	................................GCCACTGTACTCCAGCCTGGGCAACATAGCGAGA..............	miR-1285	1	ORF1
	...............................................CCTGGGCAACATAGCGAGACCCCGTCTC.....	miR-1285	3	ORF1
	.................................................TGGGCAACATAGCGAGACCCCGTCTCTT...	miR-1285	1	ORF1
	......................................................AACATAGCGAGACCCCGTCTC.....	miR-1285	1	ORF1
	..............................TAGCCACTGTACTCCAGCCTGGGCAACATAGCGAGA..............	miR-1285	1	ORF2
	...............................AGCCACTGTACTCCAGCCTGGGCAACATAGCGAGAC.............	miR-1285	1	ORF2
	.................................CCACTGTACTCCAGCCTGGGCAACATAGCGAGACCC...........	miR-1285	1	ORF2
	.................................CCACTGTACTCCAGCCTGGGCAACATAGCGA................	miR-1285	1	ORF2
	.................................CCACTGTACTCCAGCCTGGGCAACATAGCGAGA..............	miR-1285	1	ORF2
	..................................CACTGTACTCCAGCCTGGGCAACATAGCGAGACCCC..........	miR-1285	2	ORF2
	..................................CACTGTACTCCAGCCTGGGCAACATAGCGAGA..............	miR-1285	1	ORF2
	......................................GTACTCCAGCCTGGGCAACATAGCGAGACCCCGTC.......	miR-1285	1	ORF2
	.......................................TACTCCAGCCTGGGCAACATAGCGAGACCCCGTCTC.....	miR-1285	1	ORF2
	.........................................CTCCAGCCTGGGCAACATAGCGAGACCCCGTCTCT....	miR-1285	5	ORF2
	.........................................CTCCAGCCTGGGCAACATAGCGAGACCCCGT........	miR-1285	2	ORF2
	.........................................CTCCAGCCTGGGCAACATAGCGAGACCCCGTCTC.....	miR-1285	1	ORF2
	...........................................CCAGCCTGGGCAACATAGCGAGACCCCGTCTCTT...	miR-1285	2	ORF2
	............................................CAGCCTGGGCAACATAGCGAGACCCCGTCTCTT...	miR-1285	3	ORF2
	.............................................AGCCTGGGCAACATAGCGAGACCCCGTCTCTT...	miR-1285	1	ORF2
	.............................................AGCCTGGGCAACATAGCGAGACCCCGTCTCTTT..	miR-1285	1	ORF2
	...............................................CCTGGGCAACATAGCGAGACCCCGTCTCTT...	miR-1285	4	ORF2
	...............................................CCTGGGCAACATAGCGAGACCCCGT........	miR-1285	1	ORF2
	...............................................CCTGGGCAACATAGCGAGACCC...........	miR-1285	1	ORF2
	...............................................CCTGGGCAACATAGCGAGACCCCGTCTCTTT..	miR-1285	1	ORF2
	................................................CTGGGCAACATAGCGAGACCCCGTCTCTT...	miR-1285	2	ORF2
	................................................CTGGGCAACATAGCGAGACCCC..........	miR-1285	1	ORF2
	.................................................TGGGCAACATAGCGAGAC.............	miR-1285	1	ORF2
	.................................................TGGGCAACATAGCGAGACCCCGTCTCTT...	miR-1285	1	ORF2
	.....................................................CAACATAGCGAGACCCCGTCTC.....	miR-1285	1	ORF2
	................................GCCACTGTACTCCAGCCTGGGCAACATAGCGAGA..............	miR-1285	1	ORF3
	.................................CCACTGTACTCCAGCCTGGGCAACATAGCGAGACCC...........	miR-1285	1	ORF3
	..................................CACTGTACTCCAGCCTGGGCAACATAGCGAGACCCC..........	miR-1285	1	ORF3
	..................................CACTGTACTCCAGCCTGGGCAACATAGCGAGACCC...........	miR-1285	1	ORF3
	.........................................CTCCAGCCTGGGCAACATAGCGAGACCCCGTCTCT....	miR-1285	2	ORF3
	.........................................CTCCAGCCTGGGCAACATAGCGAGACCCCGTC.......	miR-1285	1	ORF3
	...........................................CCAGCCTGGGCAACATAGCGAGACCCCGTCTCTT...	miR-1285	2	ORF3
	.............................................AGCCTGGGCAACATAGCGAGACCCCGTCTCTT...	miR-1285	2	ORF3
	...............................................CCTGGGCAACATAGCGAGACCCCGTCTCT....	miR-1285	1	ORF3
	................................................CTGGGCAACATAGCGAGACCCCGTC.......	miR-1285	1	ORF3
	.................................................TGGGCAACATAGCGAGACCCCG.........	miR-1285	1	ORF3
	......................................................AACATAGCGAGACCCCGTCTCTTT..	miR-1285	1	ORF3
	Sequence (5' to 3')	IsomiR	Count	Library
	CCTAACTGGGTTAGGGCCCTGGCTCCATCTCCTTTAGGAAAACCTTCTGTGGGGAGTGGGGTTTTGACCCTAACCCAGCTGGGCT
	..........TTAGGGCCCTGGCTCCATCT.......................................................	miR-1296-5p	5	Control
	..........TTAGGGCCCTGGCTCCATCTCC.....................................................	miR-1296-5p	3	Control
	..........TTAGGGCCCTGGCTCCATCT.......................................................	miR-1296-5p	2	ORF1
	..........TTAGGGCCCTGGCTCCATC........................................................	miR-1296-5p	1	ORF1
	..........TTAGGGCCCTGGCTCCATCTCCT....................................................	miR-1296-5p	1	ORF1
	..........TTAGGGCCCTGGCTCCATCT.......................................................	miR-1296-5p	3	ORF2
	..........TTAGGGCCCTGGCTCCATC........................................................	miR-1296-5p	1	ORF2
	..........TTAGGGCCCTGGCTCCATCTCC.....................................................	miR-1296-5p	1	ORF2
	..........TTAGGGCCCTGGCTCCATCTCCT....................................................	miR-1296-5p	1	ORF2
	..........TTAGGGCCCTGGCTCCATCT.......................................................	miR-1296-5p	3	ORF3
	..........TTAGGGCCCTGGCTCCATC........................................................	miR-1296-5p	2	ORF3
	..........TTAGGGCCCTGGCTCCATCTCC.....................................................	miR-1296-5p	2	ORF3
	..........TTAGGGCCCTGGCTCCATCTC......................................................	miR-1296-5p	1	ORF3
	Sequence (5' to 3')	IsomiR	Count	Library
	GTTAAGAGTTCATTCGGCTGTCCAGATGTATCCAAGTACCCCGATATTTGGCAATAAATACATCTGGGCAACTGATTGAACTTTTCACTT
	........TTCATTCGGCTGTCCAGATGTA............................................................	miR-1298-5p	7	ORF1
	........TTCATTCGGCTGTCCAGA................................................................	miR-1298-5p	1	ORF2
	........TTCATTCGGCTGTCCAGAT...............................................................	miR-1298-5p	1	ORF2
	........TTCATTCGGCTGTCCAGATG..............................................................	miR-1298-5p	4	ORF2
	........TTCATTCGGCTGTCCAGATGT.............................................................	miR-1298-5p	1	ORF2
	........TTCATTCGGCTGTCCAGATGTA............................................................	miR-1298-5p	43	ORF2
	........TTCATTCGGCTGTCCAGA................................................................	miR-1298-5p	1	ORF3
	........TTCATTCGGCTGTCCAGATG..............................................................	miR-1298-5p	1	ORF3
	........TTCATTCGGCTGTCCAGATGT.............................................................	miR-1298-5p	11	ORF3
	........TTCATTCGGCTGTCCAGATGTA............................................................	miR-1298-5p	146	ORF3
	Sequence (5' to 3')	IsomiR	Count	Library
	CTTCGTGAATCTTTTTGCGGTCTGGGCTTGCTGTACATAACTCAATAGCCGGAAGCCCTTACCCCAAAAAGCATTCGCGG
	....................................................AAGCCCTTACCCCAAAAAGCAT......	miR-129a	3	ORF1
	Sequence (5' to 3')	IsomiR	Count	Library
	CCCTTTGGATCTTTTTGCGGTCTGGGCTTGCTGTTCCTCTCTACAGTAGTCAGGAAGCCCTTACCCCAAAAAGTATCTGCGGGA
	..........CTTTTTGCGGTCTGGGCTTGC.....................................................	miR-129b	4	Control
	..........CTTTTTGCGGTCTGGGCTTG......................................................	miR-129b	2	Control
	..........CTTTTTGCGGTCTGGGCTT.......................................................	miR-129b	1	Control
	..........CTTTTTGCGGTCTGGGCTTGC.....................................................	miR-129b	32	ORF1
	..........CTTTTTGCGGTCTGGGCTTG......................................................	miR-129b	22	ORF1
	..........CTTTTTGCGGTCTGGGCTT.......................................................	miR-129b	5	ORF1
	..........CTTTTTGCGGTCTGGGCTTGCT....................................................	miR-129b	3	ORF1
	..........CTTTTTGCGGTCTGGGCT........................................................	miR-129b	1	ORF1
	..........CTTTTTGCGGTCTGGGCTTGC.....................................................	miR-129b	12	ORF2
	..........CTTTTTGCGGTCTGGGCTTG......................................................	miR-129b	4	ORF2
	..........CTTTTTGCGGTCTGGGCT........................................................	miR-129b	3	ORF2
	..........CTTTTTGCGGTCTGGGCTT.......................................................	miR-129b	1	ORF2
	..........CTTTTTGCGGTCTGGGCTTGCT....................................................	miR-129b	1	ORF2
	..........CTTTTTGCGGTCTGGGCTTGC.....................................................	miR-129b	34	ORF3
	..........CTTTTTGCGGTCTGGGCTTG......................................................	miR-129b	5	ORF3
	..........CTTTTTGCGGTCTGGGCT........................................................	miR-129b	5	ORF3
	..........CTTTTTGCGGTCTGGGCTTGCT....................................................	miR-129b	4	ORF3
	..........CTTTTTGCGGTCTGGGCTT.......................................................	miR-129b	2	ORF3
	Sequence (5' to 3')	IsomiR	Count	Library
	GTCTCCACCACCTCCCCTGCAAACGTCCAGTGATGCAGAGGTAATGGACGTTGGCTCTGGTGGTGATGGACAGGCCGAAC
	............................................TGGACGTTGGCTCTGGTGGTGA..............	miR-1306-3p	8	Control
	............................................TGGACGTTGGCTCTGGTGGTGAT.............	miR-1306-3p	1	Control
	............................................TGGACGTTGGCTCTGGTGGTG...............	miR-1306-3p	1	Control
	...............................................ACGTTGGCTCTGGTGGTGATG............	miR-1306-3p	1	Control
	............................................TGGACGTTGGCTCTGGTGGTGA..............	miR-1306-3p	3	ORF1
	...............................................ACGTTGGCTCTGGTGGTGATG............	miR-1306-3p	2	ORF1
	............................................TGGACGTTGGCTCTGGTGGTGA..............	miR-1306-3p	7	ORF3
	.......CCACCTCCCCTGCAAACGTCC....................................................	miR-1306-5p	2	Control
	.......CCACCTCCCCTGCAAACGTCCA...................................................	miR-1306-5p	1	Control
	.......CCACCTCCCCTGCAAACGTC.....................................................	miR-1306-5p	1	Control
	.......CCACCTCCCCTGCAAACGTC.....................................................	miR-1306-5p	2	ORF1
	.......CCACCTCCCCTGCAAACGTCCA...................................................	miR-1306-5p	1	ORF2
	.......CCACCTCCCCTGCAAACGTCC....................................................	miR-1306-5p	1	ORF3
	Sequence (5' to 3')	IsomiR	Count	Library
	CTACCAATCTCGACCGGACCTCGACCGGCTCGTCTATGTTGCCAATCGACTCGGCGTGGCGTCGGTCGTGGTAGATAGGC
	................................................ACTCGGCGTGGCGTCGGTCGTGG.........	miR-1307	6	Control
	................................................ACTCGGCGTGGCGTCGGTCGT...........	miR-1307	5	Control
	................................................ACTCGGCGTGGCGTCGGTC.............	miR-1307	3	Control
	................................................ACTCGGCGTGGCGTCGGTCGTG..........	miR-1307	2	Control
	................................................ACTCGGCGTGGCGTCGGTCG............	miR-1307	1	Control
	................................................ACTCGGCGTGGCGTCGGT..............	miR-1307	1	Control
	.................................................CTCGGCGTGGCGTCGGTCGTGG.........	miR-1307	11	Control
	.................................................CTCGGCGTGGCGTCGGTCGTG..........	miR-1307	2	Control
	.................................................CTCGGCGTGGCGTCGGTCG............	miR-1307	1	Control
	................................................ACTCGGCGTGGCGTCGGTCGTG..........	miR-1307	9	ORF1
	................................................ACTCGGCGTGGCGTCGGTCGTGG.........	miR-1307	4	ORF1
	................................................ACTCGGCGTGGCGTCGGTCGT...........	miR-1307	3	ORF1
	................................................ACTCGGCGTGGCGTCGGTC.............	miR-1307	1	ORF1
	................................................ACTCGGCGTGGCGTCGGTCG............	miR-1307	1	ORF1
	.................................................CTCGGCGTGGCGTCGGTCGTG..........	miR-1307	9	ORF1
	.................................................CTCGGCGTGGCGTCGGTCGTGG.........	miR-1307	6	ORF1
	................................................ACTCGGCGTGGCGTCGGTCGTG..........	miR-1307	9	ORF2
	................................................ACTCGGCGTGGCGTCGGTCGTGG.........	miR-1307	6	ORF2
	................................................ACTCGGCGTGGCGTCGGTCG............	miR-1307	2	ORF2
	................................................ACTCGGCGTGGCGTCGGTCGTGGT........	miR-1307	1	ORF2
	................................................ACTCGGCGTGGCGTCGGT..............	miR-1307	1	ORF2
	................................................ACTCGGCGTGGCGTCGGTCGT...........	miR-1307	1	ORF2
	.................................................CTCGGCGTGGCGTCGGTCGTG..........	miR-1307	10	ORF2
	.................................................CTCGGCGTGGCGTCGGTCGTGG.........	miR-1307	6	ORF2
	................................................ACTCGGCGTGGCGTCGGTCGTG..........	miR-1307	11	ORF3
	................................................ACTCGGCGTGGCGTCGGTCGTGG.........	miR-1307	8	ORF3
	................................................ACTCGGCGTGGCGTCGGTCGT...........	miR-1307	4	ORF3
	................................................ACTCGGCGTGGCGTCGGTC.............	miR-1307	2	ORF3
	................................................ACTCGGCGTGGCGTCGGTCGTGGT........	miR-1307	1	ORF3
	................................................ACTCGGCGTGGCGTCGGTCG............	miR-1307	1	ORF3
	.................................................CTCGGCGTGGCGTCGGTCGTGG.........	miR-1307	10	ORF3
	.................................................CTCGGCGTGGCGTCGGTCGTG..........	miR-1307	10	ORF3
	.................................................CTCGGCGTGGCGTCGGTCG............	miR-1307	1	ORF3
	.........TCGACCGGACCTCGACCGG....................................................	miR-1307-5p	12	Control
	.........TCGACCGGACCTCGACCGGC...................................................	miR-1307-5p	5	Control
	.........TCGACCGGACCTCGACCGGCT..................................................	miR-1307-5p	291	Control
	.........TCGACCGGACCTCGACCGGCTC.................................................	miR-1307-5p	29	Control
	.........TCGACCGGACCTCGACCGGCTCG................................................	miR-1307-5p	12	Control
	...........GACCGGACCTCGACCGGCT..................................................	miR-1307-5p	1	ORF1
	.........TCGACCGGACCTCGACCGG....................................................	miR-1307-5p	7	ORF1
	.........TCGACCGGACCTCGACCGGC...................................................	miR-1307-5p	8	ORF1
	.........TCGACCGGACCTCGACCGGCT..................................................	miR-1307-5p	287	ORF1
	.........TCGACCGGACCTCGACCGGCTC.................................................	miR-1307-5p	12	ORF1
	.........TCGACCGGACCTCGACCGGCTCG................................................	miR-1307-5p	14	ORF1
	.........TCGACCGGACCTCGACCG.....................................................	miR-1307-5p	1	ORF2
	.........TCGACCGGACCTCGACCGG....................................................	miR-1307-5p	21	ORF2
	.........TCGACCGGACCTCGACCGGC...................................................	miR-1307-5p	3	ORF2
	.........TCGACCGGACCTCGACCGGCT..................................................	miR-1307-5p	495	ORF2
	.........TCGACCGGACCTCGACCGGCTC.................................................	miR-1307-5p	29	ORF2
	.........TCGACCGGACCTCGACCGGCTCG................................................	miR-1307-5p	11	ORF2
	.........TCGACCGGACCTCGACCGG....................................................	miR-1307-5p	5	ORF3
	.........TCGACCGGACCTCGACCGGC...................................................	miR-1307-5p	3	ORF3
	.........TCGACCGGACCTCGACCGGCT..................................................	miR-1307-5p	496	ORF3
	.........TCGACCGGACCTCGACCGGCTC.................................................	miR-1307-5p	51	ORF3
	.........TCGACCGGACCTCGACCGGCTCG................................................	miR-1307-5p	13	ORF3
	Sequence (5' to 3')	IsomiR	Count	Library
	CGGGCCGGAGCTCTTTTCACATTGTGCTACTGTCTGCACCTATCACTAGCAGTGCAATGTTAAAAGGGCATTGGCCACG
	.................................................CAGTGCAATGTTAAAAGGGC..........	miR-130a	48	Control
	.................................................CAGTGCAATGTTAAAAGGGCA.........	miR-130a	30	Control
	.................................................CAGTGCAATGTTAAAAGGGCAT........	miR-130a	12	Control
	.................................................CAGTGCAATGTTAAAAGGGCATT.......	miR-130a	9	Control
	.................................................CAGTGCAATGTTAAAAGGGC..........	miR-130a	38	ORF1
	.................................................CAGTGCAATGTTAAAAGGGCA.........	miR-130a	31	ORF1
	.................................................CAGTGCAATGTTAAAAGGGCAT........	miR-130a	19	ORF1
	.................................................CAGTGCAATGTTAAAAGGGCATT.......	miR-130a	15	ORF1
	..................................................AGTGCAATGTTAAAAGGGC..........	miR-130a	1	ORF1
	..................................................AGTGCAATGTTAAAAGGGCATT.......	miR-130a	1	ORF1
	.................................................CAGTGCAATGTTAAAAGGGC..........	miR-130a	44	ORF2
	.................................................CAGTGCAATGTTAAAAGGGCA.........	miR-130a	18	ORF2
	.................................................CAGTGCAATGTTAAAAGGGCAT........	miR-130a	12	ORF2
	.................................................CAGTGCAATGTTAAAAGGGCATT.......	miR-130a	4	ORF2
	.................................................CAGTGCAATGTTAAAAGGGC..........	miR-130a	71	ORF3
	.................................................CAGTGCAATGTTAAAAGGGCA.........	miR-130a	45	ORF3
	.................................................CAGTGCAATGTTAAAAGGGCAT........	miR-130a	19	ORF3
	.................................................CAGTGCAATGTTAAAAGGGCATT.......	miR-130a	8	ORF3
	Sequence (5' to 3')	IsomiR	Count	Library
	GCCTGCCTGACACTCTTTCCCTGTTGCACTACTGTGGGCCACTGGGAAGCAGTGCAATGATGAAAGGGCATCAGTCAGGC
	.................................................CAGTGCAATGATGAAAGGGCA..........	miR-130b	48	Control
	.................................................CAGTGCAATGATGAAAGGGCAT.........	miR-130b	28	Control
	.................................................CAGTGCAATGATGAAAGGGC...........	miR-130b	16	Control
	.................................................CAGTGCAATGATGAAAGGG............	miR-130b	2	Control
	..................................................AGTGCAATGATGAAAGGGCAT.........	miR-130b	4	Control
	...................................................GTGCAATGATGAAAGGGCAT.........	miR-130b	1	Control
	.................................................CAGTGCAATGATGAAAGGGCA..........	miR-130b	35	ORF1
	.................................................CAGTGCAATGATGAAAGGGCAT.........	miR-130b	26	ORF1
	.................................................CAGTGCAATGATGAAAGGGC...........	miR-130b	9	ORF1
	.................................................CAGTGCAATGATGAAAGGGCA..........	miR-130b	30	ORF2
	.................................................CAGTGCAATGATGAAAGGGCAT.........	miR-130b	16	ORF2
	.................................................CAGTGCAATGATGAAAGGGC...........	miR-130b	15	ORF2
	.................................................CAGTGCAATGATGAAAGG.............	miR-130b	1	ORF2
	..................................................AGTGCAATGATGAAAGGGCAT.........	miR-130b	5	ORF2
	..................................................AGTGCAATGATGAAAGGGCA..........	miR-130b	2	ORF2
	.................................................CAGTGCAATGATGAAAGGGCA..........	miR-130b	61	ORF3
	.................................................CAGTGCAATGATGAAAGGGCAT.........	miR-130b	44	ORF3
	.................................................CAGTGCAATGATGAAAGGGC...........	miR-130b	18	ORF3
	.................................................CAGTGCAATGATGAAAGGGCATC........	miR-130b	1	ORF3
	..................................................AGTGCAATGATGAAAGGGCA..........	miR-130b	7	ORF3
	..................................................AGTGCAATGATGAAAGGGCAT.........	miR-130b	2	ORF3
	...........ACTCTTTCCCTGTTGCACTAC................................................	miR-130b-5p	2	Control
	...........ACTCTTTCCCTGTTGCACTACT...............................................	miR-130b-5p	7	Control
	...........ACTCTTTCCCTGTTGCACT..................................................	miR-130b-5p	1	ORF1
	...........ACTCTTTCCCTGTTGCACTACT...............................................	miR-130b-5p	1	ORF1
	...........ACTCTTTCCCTGTTGCACTAC................................................	miR-130b-5p	1	ORF2
	...........ACTCTTTCCCTGTTGCACTACT...............................................	miR-130b-5p	8	ORF2
	...........ACTCTTTCCCTGTTGCACTAC................................................	miR-130b-5p	2	ORF3
	...........ACTCTTTCCCTGTTGCACTACT...............................................	miR-130b-5p	7	ORF3
	Sequence (5' to 3')	IsomiR	Count	Library
	CTCCAGGGCAACCGTGGCTTTCGATTGTTACTGTGGGAACCGGAGGTAACAGTCTACAGCCATGGTCGCCCCGCAGCA
	..............................................TAACAGTCTACAGCCATGGTCG..........	miR-132	3	ORF2
	..........ACCGTGGCTTTCGATTGTTAC...............................................	miR-132-5p	1	ORF3
	..........ACCGTGGCTTTCGATTGTTACT..............................................	miR-132-5p	1	ORF3
	Sequence (5' to 3')	IsomiR	Count	Library
	CGGGACCCAAATGCTTTGCTAAAGCTGGTAAAATGGAACCAAATCAACTGTTGAATGGATTTGGTCCCCTTCAACCAGCTGTAGCTGCGCATTGACAGCGCCG
	...........................................................TTTGGTCCCCTTCAACCAGCT.......................	miR-133a-3p	1	Control
	............................................................TTGGTCCCCTTCAACCAGCTG......................	miR-133a-3p	1	Control
	............................................................TTGGTCCCCTTCAACCAGCTGT.....................	miR-133a-3p	1	Control
	...........................................................TTTGGTCCCCTTCAACCAGCT.......................	miR-133a-3p	1	ORF2
	...........................................................TTTGGTCCCCTTCAACCAGCTGTA....................	miR-133a-3p	1	ORF3
	...........................................................TTTGGTCCCCTTCAACCAGCTGT.....................	miR-133a-3p	1	ORF3
	Sequence (5' to 3')	IsomiR	Count	Library
	CCTGCTCTGGCTGGTCAAACGGAACCAAGTCCGTCTTCCTGAGAGGTTTGGTCCCCTTCAACCAGCTATAGCAGGGCTGG
	..............................................TTTGGTCCCCTTCAACCAGCT.............	miR-133b	1	Control
	..............................................TTTGGTCCCCTTCAACCAGCT.............	miR-133b	1	ORF2
	Sequence (5' to 3')	IsomiR	Count	Library
	GCTTCGGTGCTGGGGAGCGGCCCCCGGGCGGGCCTCTGCTCTGGCCCCTCCTGGGGCCCGCACTCTCGCTCCGGGTCCG
	..............................................CCTCCTGGGGCCCGCACTCTCGC..........	miR-1343	1	Control
	...............................................CTCCTGGGGCCCGCACTCTCGC..........	miR-1343	5	Control
	...............................................CTCCTGGGGCCCGCACTCTCG...........	miR-1343	4	Control
	...............................................CTCCTGGGGCCCGCACTCTCGCT.........	miR-1343	1	Control
	...............................................CTCCTGGGGCCCGCACTCTC............	miR-1343	2	ORF1
	...............................................CTCCTGGGGCCCGCACTCTCGCT.........	miR-1343	2	ORF1
	...............................................CTCCTGGGGCCCGCACTCTCG...........	miR-1343	1	ORF1
	...............................................CTCCTGGGGCCCGCACTCTCGCT.........	miR-1343	1	ORF2
	...............................................CTCCTGGGGCCCGCACTCTCGC..........	miR-1343	1	ORF3
	...............................................CTCCTGGGGCCCGCACTCTCG...........	miR-1343	1	ORF3
	Sequence (5' to 3')	IsomiR	Count	Library
	GCTGTGGCCTATGGCTTTTCATTCCTATGTGATTACTGTTCCAAACTCATGTAGGGCTAAAAGCCATGGGCTACAG
	...................................................TAGGGCTAAAAGCCATGGGCT....	miR-135b-3p	1	Control
	.................................................TGTAGGGCTAAAAGCCATGGGC.....	miR-135b-3p	3	ORF1
	.................................................TGTAGGGCTAAAAGCCATGGGCT....	miR-135b-3p	1	ORF1
	.................................................TGTAGGGCTAAAAGCCATGGGC.....	miR-135b-3p	2	ORF2
	...................................................TAGGGCTAAAAGCCATGGGCT....	miR-135b-3p	1	ORF3
	.................................................TGTAGGGCTAAAAGCCATGGGC.....	miR-135b-3p	2	ORF3
	.................................................TGTAGGGCTAAAAGCCATGGGCT....	miR-135b-3p	4	ORF3
	.........TATGGCTTTTCATTCCTATG...............................................	miR-135b-5p	1	Control
	.........TATGGCTTTTCATTCCTATGTG.............................................	miR-135b-5p	1	Control
	.........TATGGCTTTTCATTCCTATGTGA............................................	miR-135b-5p	8	Control
	.........TATGGCTTTTCATTCCTATG...............................................	miR-135b-5p	1	ORF1
	.........TATGGCTTTTCATTCCTATGTG.............................................	miR-135b-5p	1	ORF1
	.........TATGGCTTTTCATTCCTATGTGA............................................	miR-135b-5p	13	ORF1
	...........TGGCTTTTCATTCCTATGTGA............................................	miR-135b-5p	1	ORF1
	..........ATGGCTTTTCATTCCTATGTGAT...........................................	miR-135b-5p	1	ORF2
	.........TATGGCTTTTCATTCCTATGTG.............................................	miR-135b-5p	1	ORF2
	.........TATGGCTTTTCATTCCTATGTGA............................................	miR-135b-5p	6	ORF2
	.........TATGGCTTTTCATTCCTATGTGAT...........................................	miR-135b-5p	3	ORF2
	.........TATGGCTTTTCATTCCTATG...............................................	miR-135b-5p	4	ORF3
	.........TATGGCTTTTCATTCCTATGTG.............................................	miR-135b-5p	1	ORF3
	.........TATGGCTTTTCATTCCTATGTGA............................................	miR-135b-5p	8	ORF3
	.........TATGGCTTTTCATTCCTATGTGAT...........................................	miR-135b-5p	1	ORF3
	Sequence (5' to 3')	IsomiR	Count	Library
	GCGGTGGGGCAGCTGGTGTTGTGAATCAGGCCGTTGCCAATCAGAGAACGGCTACTTCACAACACCAGGGTCACACCCCACCACA
	..........AGCTGGTGTTGTGAATCAGGCCG....................................................	miR-138	1	Control
	..........AGCTGGTGTTGTGAATCAGG.......................................................	miR-138	1	ORF1
	Sequence (5' to 3')	IsomiR	Count	Library
	GTGTATTCTACAGTGCACGTGTCTCCAGTGTGGCTCGGAGGCTGGAGACGCGGCCCTGTTGGAGTAAC
	......TCTACAGTGCACGTGTCTCCAGT.......................................	miR-139-5p	34	Control
	......TCTACAGTGCACGTGTCTCCA.........................................	miR-139-5p	15	Control
	......TCTACAGTGCACGTGTCTCCAG........................................	miR-139-5p	5	Control
	......TCTACAGTGCACGTGTCTCC..........................................	miR-139-5p	3	Control
	......TCTACAGTGCACGTGTCT............................................	miR-139-5p	2	Control
	......TCTACAGTGCACGTGTCTCCAGT.......................................	miR-139-5p	28	ORF1
	......TCTACAGTGCACGTGTCTCCA.........................................	miR-139-5p	16	ORF1
	......TCTACAGTGCACGTGTCTCCAG........................................	miR-139-5p	5	ORF1
	......TCTACAGTGCACGTGTCTCC..........................................	miR-139-5p	2	ORF1
	......TCTACAGTGCACGTGTCT............................................	miR-139-5p	2	ORF1
	......TCTACAGTGCACGTGTCTC...........................................	miR-139-5p	1	ORF1
	......TCTACAGTGCACGTGTCTCCAGT.......................................	miR-139-5p	12	ORF2
	......TCTACAGTGCACGTGTCTCCAG........................................	miR-139-5p	5	ORF2
	......TCTACAGTGCACGTGTCTCCA.........................................	miR-139-5p	2	ORF2
	......TCTACAGTGCACGTGTCT............................................	miR-139-5p	2	ORF2
	......TCTACAGTGCACGTGTCTC...........................................	miR-139-5p	1	ORF2
	......TCTACAGTGCACGTGTCTCCAGT.......................................	miR-139-5p	32	ORF3
	......TCTACAGTGCACGTGTCTCCA.........................................	miR-139-5p	7	ORF3
	......TCTACAGTGCACGTGTCT............................................	miR-139-5p	3	ORF3
	......TCTACAGTGCACGTGTCTCCAG........................................	miR-139-5p	2	ORF3
	......TCTACAGTGCACGTGTCTCC..........................................	miR-139-5p	1	ORF3
	......TCTACAGTGCACGTGTCTC...........................................	miR-139-5p	1	ORF3
	Sequence (5' to 3')	IsomiR	Count	Library
	CCTGCCAGTGGTTTTACCCTATGGTAGGTTACGTCATGCTGTTCTACCACAGGGTAGAACCACGGACAGG
	............................................TACCACAGGGTAGAACCACGGAC...	miR-140-3p	215	Control
	............................................TACCACAGGGTAGAACCACGGA....	miR-140-3p	28	Control
	............................................TACCACAGGGTAGAACCACGGACA..	miR-140-3p	7	Control
	............................................TACCACAGGGTAGAACCACG......	miR-140-3p	4	Control
	............................................TACCACAGGGTAGAACCACGG.....	miR-140-3p	2	Control
	.............................................ACCACAGGGTAGAACCACGGAC...	miR-140-3p	224	Control
	.............................................ACCACAGGGTAGAACCACGGACA..	miR-140-3p	12	Control
	.............................................ACCACAGGGTAGAACCACGGA....	miR-140-3p	6	Control
	.............................................ACCACAGGGTAGAACCACG......	miR-140-3p	1	Control
	..............................................CCACAGGGTAGAACCACGGAC...	miR-140-3p	6	Control
	..............................................CCACAGGGTAGAACCACGGA....	miR-140-3p	2	Control
	..............................................CCACAGGGTAGAACCACGGACA..	miR-140-3p	1	Control
	...............................................CACAGGGTAGAACCACGGACA..	miR-140-3p	1	Control
	................................................ACAGGGTAGAACCACGGACAGG	miR-140-3p	3	Control
	................................................ACAGGGTAGAACCACGGACAG.	miR-140-3p	1	Control
	............................................TACCACAGGGTAGAACCACGGAC...	miR-140-3p	199	ORF1
	............................................TACCACAGGGTAGAACCACGGA....	miR-140-3p	11	ORF1
	............................................TACCACAGGGTAGAACCACGGACA..	miR-140-3p	9	ORF1
	............................................TACCACAGGGTAGAACCACGG.....	miR-140-3p	3	ORF1
	.............................................ACCACAGGGTAGAACCACGGAC...	miR-140-3p	189	ORF1
	.............................................ACCACAGGGTAGAACCACGGACA..	miR-140-3p	7	ORF1
	.............................................ACCACAGGGTAGAACCACGGA....	miR-140-3p	6	ORF1
	.............................................ACCACAGGGTAGAACCACG......	miR-140-3p	1	ORF1
	..............................................CCACAGGGTAGAACCACGGAC...	miR-140-3p	1	ORF1
	..............................................CCACAGGGTAGAACCACGGA....	miR-140-3p	1	ORF1
	...............................................CACAGGGTAGAACCACGGACAG.	miR-140-3p	1	ORF1
	...............................................CACAGGGTAGAACCACGGACA..	miR-140-3p	1	ORF1
	................................................ACAGGGTAGAACCACGGACAGG	miR-140-3p	2	ORF1
	............................................TACCACAGGGTAGAACCACGGAC...	miR-140-3p	91	ORF2
	............................................TACCACAGGGTAGAACCACGGA....	miR-140-3p	13	ORF2
	............................................TACCACAGGGTAGAACCACGGACA..	miR-140-3p	9	ORF2
	............................................TACCACAGGGTAGAACCACG......	miR-140-3p	1	ORF2
	.............................................ACCACAGGGTAGAACCACGGAC...	miR-140-3p	121	ORF2
	.............................................ACCACAGGGTAGAACCACGGACA..	miR-140-3p	11	ORF2
	.............................................ACCACAGGGTAGAACCACGGA....	miR-140-3p	11	ORF2
	.............................................ACCACAGGGTAGAACCACG......	miR-140-3p	1	ORF2
	.............................................ACCACAGGGTAGAACCACGGACAG.	miR-140-3p	1	ORF2
	..............................................CCACAGGGTAGAACCACGGAC...	miR-140-3p	2	ORF2
	..............................................CCACAGGGTAGAACCACGGACA..	miR-140-3p	1	ORF2
	..............................................CCACAGGGTAGAACCACG......	miR-140-3p	1	ORF2
	...............................................CACAGGGTAGAACCACGGAC...	miR-140-3p	1	ORF2
	................................................ACAGGGTAGAACCACGGACAG.	miR-140-3p	1	ORF2
	............................................TACCACAGGGTAGAACCACGGAC...	miR-140-3p	234	ORF3
	............................................TACCACAGGGTAGAACCACGGA....	miR-140-3p	16	ORF3
	............................................TACCACAGGGTAGAACCACGGACA..	miR-140-3p	14	ORF3
	............................................TACCACAGGGTAGAACCACG......	miR-140-3p	1	ORF3
	............................................TACCACAGGGTAGAACCACGG.....	miR-140-3p	1	ORF3
	.............................................ACCACAGGGTAGAACCACGGAC...	miR-140-3p	235	ORF3
	.............................................ACCACAGGGTAGAACCACGGACA..	miR-140-3p	15	ORF3
	.............................................ACCACAGGGTAGAACCACGGA....	miR-140-3p	9	ORF3
	.............................................ACCACAGGGTAGAACCACG......	miR-140-3p	1	ORF3
	.............................................ACCACAGGGTAGAACCACGG.....	miR-140-3p	1	ORF3
	..............................................CCACAGGGTAGAACCACGGAC...	miR-140-3p	6	ORF3
	..............................................CCACAGGGTAGAACCACGGACA..	miR-140-3p	1	ORF3
	................................................ACAGGGTAGAACCACGGACAGG	miR-140-3p	4	ORF3
	................................................ACAGGGTAGAACCACGGACAG.	miR-140-3p	2	ORF3
	.....CAGTGGTTTTACCCTATGG..............................................	miR-140-5p	15	Control
	.....CAGTGGTTTTACCCTATGGTAG...........................................	miR-140-5p	4	Control
	.....CAGTGGTTTTACCCTATGGT.............................................	miR-140-5p	1	Control
	.....CAGTGGTTTTACCCTATGGTAGGTTACGTCATGC...............................	miR-140-5p	1	Control
	.....CAGTGGTTTTACCCTATGG..............................................	miR-140-5p	6	ORF1
	.....CAGTGGTTTTACCCTATGGTAG...........................................	miR-140-5p	3	ORF1
	.....CAGTGGTTTTACCCTATGGTA............................................	miR-140-5p	1	ORF1
	.....CAGTGGTTTTACCCTATGG..............................................	miR-140-5p	4	ORF2
	.....CAGTGGTTTTACCCTATGGTAG...........................................	miR-140-5p	2	ORF2
	.....CAGTGGTTTTACCCTATGG..............................................	miR-140-5p	12	ORF3
	.....CAGTGGTTTTACCCTATGGTAG...........................................	miR-140-5p	9	ORF3
	Sequence (5' to 3')	IsomiR	Count	Library
	CGGCTCTGGGTCCATCTTCCAGCACAGTGTTGGATGGTCTAATAGTGAAGCTCCTAACACTGTCTGGTAAAGATGGCCCCC
	.............................................TAACACTGTCTGGTAAAGATG...............	miR-141-3p	2	Control
	.............................................TAACACTGTCTGGTAAAGA.................	miR-141-3p	1	ORF2
	.............................................TAACACTGTCTGGTAAAGATG...............	miR-141-3p	1	ORF3
	Sequence (5' to 3')	IsomiR	Count	Library
	GTGCAGTCACCCATAAAGTAGAAAGCACTACTAACAGCACTGGAGGGTGTAGTGTTTCCTACTTTATGGATGAGTGTACT
	................................................GTAGTGTTTCCTACTTTATGGAT.........	miR-142-3p	1	Control
	...............................................TGTAGTGTTTCCTACTTTATG............	miR-142-3p	1	ORF1
	...............................................TGTAGTGTTTCCTACTTTATGGA..........	miR-142-3p	1	ORF1
	...............................................TGTAGTGTTTCCTACTTTATGGA..........	miR-142-3p	1	ORF2
	..................................................AGTGTTTCCTACTTTATGGATG........	miR-142-3p	2	ORF3
	.........CCCATAAAGTAGAAAGCACT...................................................	miR-142-5p	3	Control
	.........CCCATAAAGTAGAAAGCACTAC.................................................	miR-142-5p	1	Control
	...........CATAAAGTAGAAAGCACTACT................................................	miR-142-5p	4	Control
	...........CATAAAGTAGAAAGCACTA..................................................	miR-142-5p	1	Control
	.........CCCATAAAGTAGAAAGCACT...................................................	miR-142-5p	2	ORF1
	.........CCCATAAAGTAGAAAGCACTA..................................................	miR-142-5p	1	ORF1
	.........CCCATAAAGTAGAAAGCACTAC.................................................	miR-142-5p	1	ORF1
	...........CATAAAGTAGAAAGCACTACT................................................	miR-142-5p	5	ORF1
	...........CATAAAGTAGAAAGCACT...................................................	miR-142-5p	1	ORF1
	.........CCCATAAAGTAGAAAGCACTA..................................................	miR-142-5p	2	ORF2
	.........CCCATAAAGTAGAAAGCACT...................................................	miR-142-5p	2	ORF2
	...........CATAAAGTAGAAAGCACTACT................................................	miR-142-5p	13	ORF2
	...........CATAAAGTAGAAAGCACT...................................................	miR-142-5p	2	ORF2
	...........CATAAAGTAGAAAGCACTACTAA..............................................	miR-142-5p	1	ORF2
	.........CCCATAAAGTAGAAAGCACT...................................................	miR-142-5p	1	ORF3
	...........CATAAAGTAGAAAGCACTACT................................................	miR-142-5p	8	ORF3
	...........CATAAAGTAGAAAGCACTAC.................................................	miR-142-5p	1	ORF3
	...........CATAAAGTAGAAAGCACTACTAA..............................................	miR-142-5p	1	ORF3
	Sequence (5' to 3')	IsomiR	Count	Library
	GTCCCCCAGCCGGAGGTGCAGTGCTGCATCTCTGGTCAGCTGGGAGTCTGAGATGAAGCACTGTAGCTCGGGAAGGGAGA
	................................................TGAGATGAAGCACTGTAGCT............	miR-143-3p	10	Control
	................................................TGAGATGAAGCACTGTAGCT............	miR-143-3p	8	ORF1
	................................................TGAGATGAAGCACTGTAGCT............	miR-143-3p	8	ORF2
	................................................TGAGATGAAGCACTGTAGC.............	miR-143-3p	1	ORF2
	................................................TGAGATGAAGCACTGTAGCT............	miR-143-3p	17	ORF3
	................................................TGAGATGAAGCACTGTAGCTCG..........	miR-143-3p	2	ORF3
	................................................TGAGATGAAGCACTGTAGCTC...........	miR-143-3p	2	ORF3
	................................................TGAGATGAAGCACTGTAGCTCGG.........	miR-143-3p	1	ORF3
	Sequence (5' to 3')	IsomiR	Count	Library
	GCCCTGGCTGGGATATCATCATATACTGTAAGTTTGCGATGAGACACTACAGTATAGATGATGTACTAGTCCGGGT
	...............................................TACAGTATAGATGATGTAC..........	miR-144	1	ORF3
	..........GGATATCATCATATACTGTAAGT...........................................	miR-144-5p	1	Control
	..........GGATATCATCATATACTGTAAGT...........................................	miR-144-5p	1	ORF3
	Sequence (5' to 3')	IsomiR	Count	Library
	TACTCAGCTTTGAGAACTGAATTCCATGGGTTGTGTCATTGTCAGACCTGTGAAGTTTAGTTCTTCAGCTGGGATATC
	.........TTGAGAACTGAATTCCATGGGTT..............................................	miR-146a-5p	10	Control
	.........TTGAGAACTGAATTCCATGGGT...............................................	miR-146a-5p	2	Control
	.........TTGAGAACTGAATTCCATGGGTTG.............................................	miR-146a-5p	1	Control
	..........TGAGAACTGAATTCCATGGGTT..............................................	miR-146a-5p	94	Control
	..........TGAGAACTGAATTCCATGGGT...............................................	miR-146a-5p	2	Control
	..........TGAGAACTGAATTCCATGGGTTGT............................................	miR-146a-5p	1	Control
	..........TGAGAACTGAATTCCATGGGTTG.............................................	miR-146a-5p	1	Control
	..........TGAGAACTGAATTCCATGGG................................................	miR-146a-5p	1	Control
	.........TTGAGAACTGAATTCCATGGGTT..............................................	miR-146a-5p	3	ORF1
	.........TTGAGAACTGAATTCCATGGGT...............................................	miR-146a-5p	2	ORF1
	..........TGAGAACTGAATTCCATGGGTT..............................................	miR-146a-5p	60	ORF1
	..........TGAGAACTGAATTCCATGGGT...............................................	miR-146a-5p	1	ORF1
	.........TTGAGAACTGAATTCCATGGGTT..............................................	miR-146a-5p	3	ORF2
	.........TTGAGAACTGAATTCCATGGGT...............................................	miR-146a-5p	1	ORF2
	..........TGAGAACTGAATTCCATGGGTT..............................................	miR-146a-5p	16	ORF2
	.........TTGAGAACTGAATTCCATGGGTT..............................................	miR-146a-5p	9	ORF3
	.........TTGAGAACTGAATTCCATGGGT...............................................	miR-146a-5p	1	ORF3
	..........TGAGAACTGAATTCCATGGGTT..............................................	miR-146a-5p	55	ORF3
	..........TGAGAACTGAATTCCATGGGTTGT............................................	miR-146a-5p	1	ORF3
	..........TGAGAACTGAATTCCATGGGT...............................................	miR-146a-5p	1	ORF3
	Sequence (5' to 3')	IsomiR	Count	Library
	GAACTTTGGCCACCTGGCTCTGAGAACTGAATTCCATAGGCTGTGAGCTCTAGCAAATGCCCTAGGAACTCAGTTCTGGTGCCCGGCTGTGCTATAGTC
	....................TGAGAACTGAATTCCATAGGCTGT.......................................................	miR-146b	189	Control
	....................TGAGAACTGAATTCCATAGGCTG........................................................	miR-146b	29	Control
	....................TGAGAACTGAATTCCATAGGCT.........................................................	miR-146b	4	Control
	....................TGAGAACTGAATTCCATAGGC..........................................................	miR-146b	2	Control
	....................TGAGAACTGAATTCCATAGGCTGT.......................................................	miR-146b	151	ORF1
	....................TGAGAACTGAATTCCATAGGCTG........................................................	miR-146b	17	ORF1
	....................TGAGAACTGAATTCCATAGGC..........................................................	miR-146b	1	ORF1
	....................TGAGAACTGAATTCCATAGGCT.........................................................	miR-146b	1	ORF1
	....................TGAGAACTGAATTCCATAGGCTGT.......................................................	miR-146b	161	ORF2
	....................TGAGAACTGAATTCCATAGGCTG........................................................	miR-146b	34	ORF2
	....................TGAGAACTGAATTCCATAGGCT.........................................................	miR-146b	3	ORF2
	....................TGAGAACTGAATTCCATAGG...........................................................	miR-146b	1	ORF2
	....................TGAGAACTGAATTCCATAGGC..........................................................	miR-146b	1	ORF2
	...................CTGAGAACTGAATTCCATAGGCTGT.......................................................	miR-146b	1	ORF3
	....................TGAGAACTGAATTCCATAGGCTGT.......................................................	miR-146b	235	ORF3
	....................TGAGAACTGAATTCCATAGGCTG........................................................	miR-146b	27	ORF3
	....................TGAGAACTGAATTCCATAGGC..........................................................	miR-146b	4	ORF3
	....................TGAGAACTGAATTCCATAGGCT.........................................................	miR-146b	2	ORF3
	Sequence (5' to 3')	IsomiR	Count	Library
	TATGAATCTAGTGGAAACACTTCTGCACAAACTAGATTCTGGATACCAGTGTGCGGAAATGCTTCTGCTACATTTTTAGGG
	................................................GTGTGCGGAAATGCTTCTGCT............	miR-147b	2	Control
	................................................GTGTGCGGAAATGCTTCTGCTA...........	miR-147b	6	Control
	................................................GTGTGCGGAAATGCTTCTGCT............	miR-147b	9	ORF1
	................................................GTGTGCGGAAATGCTTCTGCTA...........	miR-147b	4	ORF1
	................................................GTGTGCGGAAATGCTTCT...............	miR-147b	1	ORF2
	................................................GTGTGCGGAAATGCTTCTGCT............	miR-147b	3	ORF2
	................................................GTGTGCGGAAATGCTTCTGCTA...........	miR-147b	4	ORF2
	................................................GTGTGCGGAAATGCTTCTGCT............	miR-147b	4	ORF3
	................................................GTGTGCGGAAATGCTTCTGCTA...........	miR-147b	3	ORF3
	Sequence (5' to 3')	IsomiR	Count	Library
	GAGGCAAAGTTCTGAGACACTCCGACTCTGAATATGATAGAAGTCAGTGCACTACAGAACTTTGTCTC
	...........................................TCAGTGCACTACAGAACTTTGT...	miR-148a-3p	1510	Control
	...........................................TCAGTGCACTACAGAACTTTGTC..	miR-148a-3p	79	Control
	...........................................TCAGTGCACTACAGAACTT......	miR-148a-3p	42	Control
	...........................................TCAGTGCACTACAGAACTTTG....	miR-148a-3p	29	Control
	...........................................TCAGTGCACTACAGAACT.......	miR-148a-3p	5	Control
	...........................................TCAGTGCACTACAGAACTTTGTCT.	miR-148a-3p	1	Control
	............................................CAGTGCACTACAGAACTTTGT...	miR-148a-3p	1	Control
	.............................................AGTGCACTACAGAACTTTGT...	miR-148a-3p	2	Control
	...........................................TCAGTGCACTACAGAACTTTGT...	miR-148a-3p	688	ORF1
	...........................................TCAGTGCACTACAGAACTTTGTC..	miR-148a-3p	32	ORF1
	...........................................TCAGTGCACTACAGAACTTTG....	miR-148a-3p	14	ORF1
	...........................................TCAGTGCACTACAGAACTT......	miR-148a-3p	7	ORF1
	...........................................TCAGTGCACTACAGAACT.......	miR-148a-3p	3	ORF1
	...........................................TCAGTGCACTACAGAACTTTGTCT.	miR-148a-3p	1	ORF1
	............................................CAGTGCACTACAGAACTTTGT...	miR-148a-3p	1	ORF1
	........................................AAGTCAGTGCACTACAGAACTTT.....	miR-148a-3p	1	ORF2
	...........................................TCAGTGCACTACAGAACTTTGT...	miR-148a-3p	377	ORF2
	...........................................TCAGTGCACTACAGAACTTTGTC..	miR-148a-3p	17	ORF2
	...........................................TCAGTGCACTACAGAACTTTG....	miR-148a-3p	12	ORF2
	...........................................TCAGTGCACTACAGAACTT......	miR-148a-3p	10	ORF2
	...........................................TCAGTGCACTACAGAACTTT.....	miR-148a-3p	1	ORF2
	...........................................TCAGTGCACTACAGAACTTTGT...	miR-148a-3p	820	ORF3
	...........................................TCAGTGCACTACAGAACTTTGTC..	miR-148a-3p	37	ORF3
	...........................................TCAGTGCACTACAGAACTTTG....	miR-148a-3p	22	ORF3
	...........................................TCAGTGCACTACAGAACTT......	miR-148a-3p	10	ORF3
	...........................................TCAGTGCACTACAGAACT.......	miR-148a-3p	2	ORF3
	...........................................TCAGTGCACTACAGAACTTTGTCT.	miR-148a-3p	1	ORF3
	............................................CAGTGCACTACAGAACTTTGT...	miR-148a-3p	1	ORF3
	.....AAAGTTCTGAGACACTCCGACT.........................................	miR-148a-5p	56	Control
	.....AAAGTTCTGAGACACTCCGA...........................................	miR-148a-5p	2	Control
	.....AAAGTTCTGAGACACTCCGAC..........................................	miR-148a-5p	2	Control
	.....AAAGTTCTGAGACACTCCG............................................	miR-148a-5p	1	Control
	.....AAAGTTCTGAGACACTCCGACT.........................................	miR-148a-5p	15	ORF1
	.....AAAGTTCTGAGACACTCCGACT.........................................	miR-148a-5p	12	ORF2
	.....AAAGTTCTGAGACACTCCGAC..........................................	miR-148a-5p	2	ORF2
	.....AAAGTTCTGAGACACTCCGACT.........................................	miR-148a-5p	31	ORF3
	.....AAAGTTCTGAGACACTCCGAC..........................................	miR-148a-5p	1	ORF3
	Sequence (5' to 3')	IsomiR	Count	Library
	ATTTGAGGTGAAGTTCTGTTATACACTCAGGCTGTGGCTCTCTGAAAGTCAGTGCATCACAGAACTTTGTCTCGAAAGCT
	................................................TCAGTGCATCACAGAACTTTGT..........	miR-148b-3p	275	Control
	................................................TCAGTGCATCACAGAACTT.............	miR-148b-3p	35	Control
	................................................TCAGTGCATCACAGAACTTTGTC.........	miR-148b-3p	9	Control
	................................................TCAGTGCATCACAGAACTTTG...........	miR-148b-3p	6	Control
	................................................TCAGTGCATCACAGAACT..............	miR-148b-3p	1	Control
	................................................TCAGTGCATCACAGAACTTT............	miR-148b-3p	1	Control
	................................................TCAGTGCATCACAGAACTTTGT..........	miR-148b-3p	245	ORF1
	................................................TCAGTGCATCACAGAACTTTG...........	miR-148b-3p	16	ORF1
	................................................TCAGTGCATCACAGAACTT.............	miR-148b-3p	9	ORF1
	................................................TCAGTGCATCACAGAACTTTGTC.........	miR-148b-3p	9	ORF1
	................................................TCAGTGCATCACAGAACT..............	miR-148b-3p	2	ORF1
	................................................TCAGTGCATCACAGAACTTT............	miR-148b-3p	1	ORF1
	..................................................AGTGCATCACAGAACTTTGT..........	miR-148b-3p	1	ORF1
	................................................TCAGTGCATCACAGAACTTTGT..........	miR-148b-3p	202	ORF2
	................................................TCAGTGCATCACAGAACTT.............	miR-148b-3p	14	ORF2
	................................................TCAGTGCATCACAGAACTTTGTC.........	miR-148b-3p	7	ORF2
	................................................TCAGTGCATCACAGAACTTTG...........	miR-148b-3p	6	ORF2
	................................................TCAGTGCATCACAGAACT..............	miR-148b-3p	3	ORF2
	................................................TCAGTGCATCACAGAACTTTGTCT........	miR-148b-3p	2	ORF2
	................................................TCAGTGCATCACAGAACTTT............	miR-148b-3p	1	ORF2
	................................................TCAGTGCATCACAGAACTTTGT..........	miR-148b-3p	367	ORF3
	................................................TCAGTGCATCACAGAACTTTG...........	miR-148b-3p	16	ORF3
	................................................TCAGTGCATCACAGAACTT.............	miR-148b-3p	15	ORF3
	................................................TCAGTGCATCACAGAACTTTGTC.........	miR-148b-3p	12	ORF3
	................................................TCAGTGCATCACAGAACT..............	miR-148b-3p	1	ORF3
	................................................TCAGTGCATCACAGAACTTT............	miR-148b-3p	1	ORF3
	................................................TCAGTGCATCACAGAACTTTGTCT........	miR-148b-3p	1	ORF3
	.................................................CAGTGCATCACAGAACTTTGT..........	miR-148b-3p	1	ORF3
	........TGAAGTTCTGTTATACACTCAGGCT...............................................	miR-148b-5p	1	Control
	.........GAAGTTCTGTTATACACTCAGGCT...............................................	miR-148b-5p	62	Control
	.........GAAGTTCTGTTATACACTCAGGC................................................	miR-148b-5p	8	Control
	.........GAAGTTCTGTTATACACTCAGG.................................................	miR-148b-5p	1	Control
	..........AAGTTCTGTTATACACTCAGGCT...............................................	miR-148b-5p	16	Control
	..........AAGTTCTGTTATACACTCAGG.................................................	miR-148b-5p	1	Control
	.........GAAGTTCTGTTATACACTCAGGCT...............................................	miR-148b-5p	46	ORF1
	.........GAAGTTCTGTTATACACTCAGGC................................................	miR-148b-5p	7	ORF1
	.........GAAGTTCTGTTATACACTCAGG.................................................	miR-148b-5p	1	ORF1
	..........AAGTTCTGTTATACACTCAGGCT...............................................	miR-148b-5p	12	ORF1
	.........GAAGTTCTGTTATACACTCAGGCT...............................................	miR-148b-5p	82	ORF2
	.........GAAGTTCTGTTATACACTCAGGC................................................	miR-148b-5p	11	ORF2
	.........GAAGTTCTGTTATACACTCAGG.................................................	miR-148b-5p	2	ORF2
	..........AAGTTCTGTTATACACTCAGGCT...............................................	miR-148b-5p	23	ORF2
	..........AAGTTCTGTTATACACTCAGGC................................................	miR-148b-5p	3	ORF2
	.........GAAGTTCTGTTATACACTCAGGCT...............................................	miR-148b-5p	105	ORF3
	.........GAAGTTCTGTTATACACTCAGGC................................................	miR-148b-5p	8	ORF3
	.........GAAGTTCTGTTATACACTCAG..................................................	miR-148b-5p	1	ORF3
	..........AAGTTCTGTTATACACTCAGGCT...............................................	miR-148b-5p	35	ORF3
	..........AAGTTCTGTTATACACTCAGGC................................................	miR-148b-5p	3	ORF3
	Sequence (5' to 3')	IsomiR	Count	Library
	GCCCAGGCTCTGGCTCCGTGTCTTCACTCCCGTGTGTGTCCGAGGAGGGAGGGAGGGACGGGGGCTGTGCTGGGGC
	........TCTGGCTCCGTGTCTTCACT................................................	miR-149	8	Control
	........TCTGGCTCCGTGTCTTCACTCCC.............................................	miR-149	4	Control
	........TCTGGCTCCGTGTCTTCACTCC..............................................	miR-149	4	Control
	........TCTGGCTCCGTGTCTTCACTC...............................................	miR-149	3	Control
	........TCTGGCTCCGTGTCTTCACT................................................	miR-149	12	ORF1
	........TCTGGCTCCGTGTCTTCACTC...............................................	miR-149	2	ORF1
	........TCTGGCTCCGTGTCTTCAC.................................................	miR-149	2	ORF1
	........TCTGGCTCCGTGTCTTCACTC...............................................	miR-149	7	ORF2
	........TCTGGCTCCGTGTCTTCACT................................................	miR-149	3	ORF2
	........TCTGGCTCCGTGTCTTCACTCC..............................................	miR-149	2	ORF2
	........TCTGGCTCCGTGTCTTCACTCCC.............................................	miR-149	1	ORF2
	........TCTGGCTCCGTGTCTTCACTC...............................................	miR-149	10	ORF3
	........TCTGGCTCCGTGTCTTCACT................................................	miR-149	10	ORF3
	........TCTGGCTCCGTGTCTTCACTCCC.............................................	miR-149	1	ORF3
	........TCTGGCTCCGTGTCTTCAC.................................................	miR-149	1	ORF3
	........TCTGGCTCCGTGTCTTCACTCC..............................................	miR-149	1	ORF3
	Sequence (5' to 3')	IsomiR	Count	Library
	TTTTCCTGCCCTCGAGGAGCTCACAGTCTAGTACGTCTCATCCCCTACTAGACTGAAGCTCCTTGAGGACAGGGATCGTC
	.............................................TACTAGACTGAAGCTCCTTGAGG............	miR-151-3p	38	Control
	.............................................TACTAGACTGAAGCTCCTTGAG.............	miR-151-3p	11	Control
	.............................................TACTAGACTGAAGCTCCTTGAGGA...........	miR-151-3p	10	Control
	.............................................TACTAGACTGAAGCTCCTTG...............	miR-151-3p	1	Control
	.............................................TACTAGACTGAAGCTCCT.................	miR-151-3p	1	Control
	..............................................ACTAGACTGAAGCTCCTTGAGG............	miR-151-3p	60	Control
	..............................................ACTAGACTGAAGCTCCTTGAGGA...........	miR-151-3p	20	Control
	..............................................ACTAGACTGAAGCTCCTTGAG.............	miR-151-3p	6	Control
	..............................................ACTAGACTGAAGCTCCTTG...............	miR-151-3p	1	Control
	...............................................CTAGACTGAAGCTCCTTGAGGA...........	miR-151-3p	1779	Control
	...............................................CTAGACTGAAGCTCCTTGAGG............	miR-151-3p	1457	Control
	...............................................CTAGACTGAAGCTCCTTGAG.............	miR-151-3p	72	Control
	...............................................CTAGACTGAAGCTCCTTG...............	miR-151-3p	11	Control
	...............................................CTAGACTGAAGCTCCTTGA..............	miR-151-3p	9	Control
	...............................................CTAGACTGAAGCTCCTTGAGGAC..........	miR-151-3p	2	Control
	................................................TAGACTGAAGCTCCTTGAGGA...........	miR-151-3p	21	Control
	................................................TAGACTGAAGCTCCTTGAGG............	miR-151-3p	2	Control
	.............................................TACTAGACTGAAGCTCCTTGAGG............	miR-151-3p	25	ORF1
	.............................................TACTAGACTGAAGCTCCTTGAGGA...........	miR-151-3p	5	ORF1
	.............................................TACTAGACTGAAGCTCCTTGAG.............	miR-151-3p	5	ORF1
	.............................................TACTAGACTGAAGCTCCTTGA..............	miR-151-3p	1	ORF1
	..............................................ACTAGACTGAAGCTCCTTGAGG............	miR-151-3p	43	ORF1
	..............................................ACTAGACTGAAGCTCCTTGAGGA...........	miR-151-3p	8	ORF1
	..............................................ACTAGACTGAAGCTCCTTGAG.............	miR-151-3p	7	ORF1
	...............................................CTAGACTGAAGCTCCTTGAGGA...........	miR-151-3p	1481	ORF1
	...............................................CTAGACTGAAGCTCCTTGAGG............	miR-151-3p	1337	ORF1
	...............................................CTAGACTGAAGCTCCTTGAG.............	miR-151-3p	84	ORF1
	...............................................CTAGACTGAAGCTCCTTGA..............	miR-151-3p	11	ORF1
	...............................................CTAGACTGAAGCTCCTTG...............	miR-151-3p	10	ORF1
	...............................................CTAGACTGAAGCTCCTTGAGGAC..........	miR-151-3p	3	ORF1
	................................................TAGACTGAAGCTCCTTGAGGA...........	miR-151-3p	10	ORF1
	................................................TAGACTGAAGCTCCTTGAGG............	miR-151-3p	3	ORF1
	.................................................AGACTGAAGCTCCTTGAGGA...........	miR-151-3p	1	ORF1
	.............................................TACTAGACTGAAGCTCCTTGAGG............	miR-151-3p	33	ORF2
	.............................................TACTAGACTGAAGCTCCTTGAGGA...........	miR-151-3p	8	ORF2
	.............................................TACTAGACTGAAGCTCCTTGAG.............	miR-151-3p	5	ORF2
	..............................................ACTAGACTGAAGCTCCTTGAGG............	miR-151-3p	33	ORF2
	..............................................ACTAGACTGAAGCTCCTTGAGGA...........	miR-151-3p	11	ORF2
	..............................................ACTAGACTGAAGCTCCTTGAG.............	miR-151-3p	8	ORF2
	...............................................CTAGACTGAAGCTCCTTGAGGA...........	miR-151-3p	1379	ORF2
	...............................................CTAGACTGAAGCTCCTTGAGG............	miR-151-3p	860	ORF2
	...............................................CTAGACTGAAGCTCCTTGAG.............	miR-151-3p	56	ORF2
	...............................................CTAGACTGAAGCTCCTTGA..............	miR-151-3p	9	ORF2
	...............................................CTAGACTGAAGCTCCTTGAGGAC..........	miR-151-3p	6	ORF2
	...............................................CTAGACTGAAGCTCCTTG...............	miR-151-3p	3	ORF2
	................................................TAGACTGAAGCTCCTTGAGGA...........	miR-151-3p	4	ORF2
	................................................TAGACTGAAGCTCCTTGAGG............	miR-151-3p	1	ORF2
	.............................................TACTAGACTGAAGCTCCTTGAGG............	miR-151-3p	47	ORF3
	.............................................TACTAGACTGAAGCTCCTTGAGGA...........	miR-151-3p	16	ORF3
	.............................................TACTAGACTGAAGCTCCTTGAG.............	miR-151-3p	9	ORF3
	..............................................ACTAGACTGAAGCTCCTTGAGG............	miR-151-3p	113	ORF3
	..............................................ACTAGACTGAAGCTCCTTGAGGA...........	miR-151-3p	24	ORF3
	..............................................ACTAGACTGAAGCTCCTTGAG.............	miR-151-3p	10	ORF3
	..............................................ACTAGACTGAAGCTCCTTGA..............	miR-151-3p	2	ORF3
	..............................................ACTAGACTGAAGCTCCTTG...............	miR-151-3p	1	ORF3
	...............................................CTAGACTGAAGCTCCTTGAGGA...........	miR-151-3p	2105	ORF3
	...............................................CTAGACTGAAGCTCCTTGAGG............	miR-151-3p	1886	ORF3
	...............................................CTAGACTGAAGCTCCTTGAG.............	miR-151-3p	80	ORF3
	...............................................CTAGACTGAAGCTCCTTGA..............	miR-151-3p	11	ORF3
	...............................................CTAGACTGAAGCTCCTTG...............	miR-151-3p	7	ORF3
	...............................................CTAGACTGAAGCTCCTTGAGGAC..........	miR-151-3p	2	ORF3
	................................................TAGACTGAAGCTCCTTGAGGA...........	miR-151-3p	20	ORF3
	................................................TAGACTGAAGCTCCTTGAGG............	miR-151-3p	8	ORF3
	.................................................AGACTGAAGCTCCTTGAGGA...........	miR-151-3p	1	ORF3
	..........CTCGAGGAGCTCACAGTCTAGT................................................	miR-151-5p	52	Control
	..........CTCGAGGAGCTCACAGTCTAGTA...............................................	miR-151-5p	24	Control
	..........CTCGAGGAGCTCACAGTCTAG.................................................	miR-151-5p	3	Control
	..........CTCGAGGAGCTCACAGTCT...................................................	miR-151-5p	1	Control
	...........TCGAGGAGCTCACAGTCTAGT................................................	miR-151-5p	2534	Control
	...........TCGAGGAGCTCACAGTCTAGTA...............................................	miR-151-5p	838	Control
	...........TCGAGGAGCTCACAGTCTAG.................................................	miR-151-5p	260	Control
	...........TCGAGGAGCTCACAGTCT...................................................	miR-151-5p	10	Control
	...........TCGAGGAGCTCACAGTCTAGTAC..............................................	miR-151-5p	6	Control
	...........TCGAGGAGCTCACAGTCTAGTACG.............................................	miR-151-5p	3	Control
	...........TCGAGGAGCTCACAGTCTAGTACGT............................................	miR-151-5p	1	Control
	...........TCGAGGAGCTCACAGTCTA..................................................	miR-151-5p	1	Control
	............CGAGGAGCTCACAGTCTAGT................................................	miR-151-5p	1	Control
	.............GAGGAGCTCACAGTCTAGT................................................	miR-151-5p	8	Control
	.............GAGGAGCTCACAGTCTAGTACG.............................................	miR-151-5p	1	Control
	.............GAGGAGCTCACAGTCTAGTA...............................................	miR-151-5p	1	Control
	..............AGGAGCTCACAGTCTAGT................................................	miR-151-5p	3	Control
	..............AGGAGCTCACAGTCTAGTA...............................................	miR-151-5p	1	Control
	..........CTCGAGGAGCTCACAGTCTAGT................................................	miR-151-5p	20	ORF1
	..........CTCGAGGAGCTCACAGTCTAGTA...............................................	miR-151-5p	13	ORF1
	..........CTCGAGGAGCTCACAGTCT...................................................	miR-151-5p	3	ORF1
	..........CTCGAGGAGCTCACAGTCTAG.................................................	miR-151-5p	3	ORF1
	...........TCGAGGAGCTCACAGTCTAGT................................................	miR-151-5p	1296	ORF1
	...........TCGAGGAGCTCACAGTCTAGTA...............................................	miR-151-5p	443	ORF1
	...........TCGAGGAGCTCACAGTCTAG.................................................	miR-151-5p	133	ORF1
	...........TCGAGGAGCTCACAGTCT...................................................	miR-151-5p	18	ORF1
	...........TCGAGGAGCTCACAGTCTAGTAC..............................................	miR-151-5p	2	ORF1
	.............GAGGAGCTCACAGTCTAGT................................................	miR-151-5p	3	ORF1
	.............GAGGAGCTCACAGTCTAGTA...............................................	miR-151-5p	1	ORF1
	..........CTCGAGGAGCTCACAGTCTAGT................................................	miR-151-5p	30	ORF2
	..........CTCGAGGAGCTCACAGTCTAGTA...............................................	miR-151-5p	28	ORF2
	..........CTCGAGGAGCTCACAGTCTAG.................................................	miR-151-5p	2	ORF2
	...........TCGAGGAGCTCACAGTCTAGT................................................	miR-151-5p	1838	ORF2
	...........TCGAGGAGCTCACAGTCTAGTA...............................................	miR-151-5p	627	ORF2
	...........TCGAGGAGCTCACAGTCTAG.................................................	miR-151-5p	175	ORF2
	...........TCGAGGAGCTCACAGTCT...................................................	miR-151-5p	9	ORF2
	...........TCGAGGAGCTCACAGTCTAGTAC..............................................	miR-151-5p	5	ORF2
	...........TCGAGGAGCTCACAGTCTAGTACGT............................................	miR-151-5p	1	ORF2
	...........TCGAGGAGCTCACAGTCTAGTACG.............................................	miR-151-5p	1	ORF2
	............CGAGGAGCTCACAGTCTAGT................................................	miR-151-5p	2	ORF2
	............CGAGGAGCTCACAGTCTAGTA...............................................	miR-151-5p	1	ORF2
	.............GAGGAGCTCACAGTCTAGT................................................	miR-151-5p	2	ORF2
	.............GAGGAGCTCACAGTCTAG.................................................	miR-151-5p	1	ORF2
	.............GAGGAGCTCACAGTCTAGTA...............................................	miR-151-5p	1	ORF2
	..........CTCGAGGAGCTCACAGTCTAGT................................................	miR-151-5p	52	ORF3
	..........CTCGAGGAGCTCACAGTCTAGTA...............................................	miR-151-5p	19	ORF3
	..........CTCGAGGAGCTCACAGTCTAG.................................................	miR-151-5p	2	ORF3
	..........CTCGAGGAGCTCACAGTCT...................................................	miR-151-5p	1	ORF3
	..........CTCGAGGAGCTCACAGTC....................................................	miR-151-5p	1	ORF3
	...........TCGAGGAGCTCACAGTCTAGT................................................	miR-151-5p	2149	ORF3
	...........TCGAGGAGCTCACAGTCTAGTA...............................................	miR-151-5p	821	ORF3
	...........TCGAGGAGCTCACAGTCTAG.................................................	miR-151-5p	257	ORF3
	...........TCGAGGAGCTCACAGTCTAGTAC..............................................	miR-151-5p	8	ORF3
	...........TCGAGGAGCTCACAGTCT...................................................	miR-151-5p	6	ORF3
	...........TCGAGGAGCTCACAGTCTAGTACGT............................................	miR-151-5p	2	ORF3
	...........TCGAGGAGCTCACAGTCTAGTACGTCT..........................................	miR-151-5p	1	ORF3
	...........TCGAGGAGCTCACAGTCTAGTACG.............................................	miR-151-5p	1	ORF3
	............CGAGGAGCTCACAGTCTAG.................................................	miR-151-5p	1	ORF3
	.............GAGGAGCTCACAGTCTAGT................................................	miR-151-5p	5	ORF3
	.............GAGGAGCTCACAGTCTAGTA...............................................	miR-151-5p	5	ORF3
	..............AGGAGCTCACAGTCTAGT................................................	miR-151-5p	1	ORF3
	Sequence (5' to 3')	IsomiR	Count	Library
	CGGCCCAGGTTCTGTGATACACTCCGACTCGGGCTCTGGAGCAGTCAGTGCATGACAGAACTTGGGCCCGGACGGACCTT
	........................................GCAGTCAGTGCATGACAGAACTT.................	miR-152	1	Control
	............................................TCAGTGCATGACAGAACT..................	miR-152	10	Control
	............................................TCAGTGCATGACAGAACTTGG...............	miR-152	8	Control
	............................................TCAGTGCATGACAGAACTTGGG..............	miR-152	1	Control
	............................................TCAGTGCATGACAGAACTTGG...............	miR-152	11	ORF1
	............................................TCAGTGCATGACAGAACT..................	miR-152	11	ORF1
	............................................TCAGTGCATGACAGAACTTG................	miR-152	2	ORF1
	............................................TCAGTGCATGACAGAACTT.................	miR-152	1	ORF1
	.............................CGGGCTCTGGAGCAGTCAGTGCATGACAGAACT..................	miR-152	1	ORF2
	............................................TCAGTGCATGACAGAACT..................	miR-152	7	ORF2
	............................................TCAGTGCATGACAGAACTTGG...............	miR-152	4	ORF2
	............................................TCAGTGCATGACAGAACT..................	miR-152	8	ORF3
	............................................TCAGTGCATGACAGAACTTGG...............	miR-152	5	ORF3
	......AGGTTCTGTGATACACTCCGAC....................................................	miR-152-5p	1	ORF3
	......AGGTTCTGTGATACACTCCGAC....................................................	miR-152-5p	1	Control
	......AGGTTCTGTGATACACTCCGACT...................................................	miR-152-5p	17	Control
	......AGGTTCTGTGATACACTCC.......................................................	miR-152-5p	1	ORF1
	......AGGTTCTGTGATACACTCCGACT...................................................	miR-152-5p	28	ORF1
	......AGGTTCTGTGATACACTCCGACT...................................................	miR-152-5p	62	ORF2
	......AGGTTCTGTGATACACTCCGACT...................................................	miR-152-5p	32	ORF3
	Sequence (5' to 3')	IsomiR	Count	Library
	AGCGGTGGCCAGTGTCATTTTTGTGATGTTGCAGCTAGTAATATGAGCCCAGTTGCATAGTCACAAAAGTGATCATTGGAAACTGTG
	....................................................TTGCATAGTCACAAAAGTGATC.............	miR-153	2	Control
	....................................................TTGCATAGTCACAAAAGTGATC.............	miR-153	2	ORF1
	....................................................TTGCATAGTCACAAAAGTGATCAT...........	miR-153	1	ORF2
	....................................................TTGCATAGTCACAAAAGTGATC.............	miR-153	1	ORF3
	Sequence (5' to 3')	IsomiR	Count	Library
	CTATATGCTGTTAATGCTAATTGTGATAGGGGTTTTTACCTCCGTCTGACTCCTACATGTTAGCATTAACAGGGTATGATG
	..................................TTTACCTCCGTCTGACTCCTACATGTTAGCATTAAC...........	miR-155-3p	1	ORF1
	.................................................CTCCTACATGTTAGCATTAACA..........	miR-155-3p	2	ORF1
	.................................................CTCCTACATGTTAGCATTAACA..........	miR-155-3p	7	ORF2
	.................................................CTCCTACATGTTAGCATTAACA..........	miR-155-3p	3	ORF3
	..........TTAATGCTAATTGTGATAGGGGTT...............................................	miR-155-5p	70	Control
	..........TTAATGCTAATTGTGATAGGGGT................................................	miR-155-5p	44	Control
	..........TTAATGCTAATTGTGATAGGGGTTT..............................................	miR-155-5p	9	Control
	..........TTAATGCTAATTGTGATAGGGG.................................................	miR-155-5p	6	Control
	..........TTAATGCTAATTGTGATAGGG..................................................	miR-155-5p	1	Control
	..........TTAATGCTAATTGTGATAG....................................................	miR-155-5p	1	Control
	...........TAATGCTAATTGTGATAGGGGTTT..............................................	miR-155-5p	1	Control
	...........TAATGCTAATTGTGATAGGGGTT...............................................	miR-155-5p	1	Control
	..........TTAATGCTAATTGTGATAGGGGTT...............................................	miR-155-5p	254	ORF1
	..........TTAATGCTAATTGTGATAGGGGT................................................	miR-155-5p	57	ORF1
	..........TTAATGCTAATTGTGATAGGGGTTT..............................................	miR-155-5p	24	ORF1
	..........TTAATGCTAATTGTGATAGGGG.................................................	miR-155-5p	6	ORF1
	..........TTAATGCTAATTGTGATAGGG..................................................	miR-155-5p	2	ORF1
	..........TTAATGCTAATTGTGATAGGGGTTTT.............................................	miR-155-5p	1	ORF1
	..........TTAATGCTAATTGTGATAG....................................................	miR-155-5p	1	ORF1
	..........TTAATGCTAATTGTGATAGGGGTT...............................................	miR-155-5p	177	ORF2
	..........TTAATGCTAATTGTGATAGGGGT................................................	miR-155-5p	57	ORF2
	..........TTAATGCTAATTGTGATAGGGGTTT..............................................	miR-155-5p	10	ORF2
	..........TTAATGCTAATTGTGATAGGGG.................................................	miR-155-5p	5	ORF2
	..........TTAATGCTAATTGTGATAGG...................................................	miR-155-5p	3	ORF2
	..........TTAATGCTAATTGTGATAGGG..................................................	miR-155-5p	1	ORF2
	...........TAATGCTAATTGTGATAGGGGTT...............................................	miR-155-5p	2	ORF2
	..........TTAATGCTAATTGTGATAGGGGTT...............................................	miR-155-5p	151	ORF3
	..........TTAATGCTAATTGTGATAGGGGT................................................	miR-155-5p	66	ORF3
	..........TTAATGCTAATTGTGATAGGGGTTT..............................................	miR-155-5p	15	ORF3
	..........TTAATGCTAATTGTGATAGGGG.................................................	miR-155-5p	7	ORF3
	..........TTAATGCTAATTGTGATAG....................................................	miR-155-5p	2	ORF3
	..........TTAATGCTAATTGTGATAGGGGTTTT.............................................	miR-155-5p	2	ORF3
	...........TAATGCTAATTGTGATAGGGGTT...............................................	miR-155-5p	1	ORF3
	Sequence (5' to 3')	IsomiR	Count	Library
	TTGGAGTAAAGTAGCAGCACATAATGGTTTGTGGATTTTGAAAAGGTGCAGGCCATATTGTGCTGCCTCAAAAATACAA
	................................................CAGGCCATATTGTGCTGCCT...........	miR-15a-3p	1	ORF1
	................................................CAGGCCATATTGTGCTGCCT...........	miR-15a-3p	3	ORF2
	................................................CAGGCCATATTGTGCTGCCT...........	miR-15a-3p	1	ORF3
	...........TAGCAGCACATAATGGTTTGTG..............................................	miR-15a	66	Control
	...........TAGCAGCACATAATGGTTTGT...............................................	miR-15a	62	Control
	...........TAGCAGCACATAATGGTTTG................................................	miR-15a	46	Control
	...........TAGCAGCACATAATGGTT..................................................	miR-15a	3	Control
	...........TAGCAGCACATAATGGTTTGTGGA............................................	miR-15a	2	Control
	...........TAGCAGCACATAATGGTTTGTGGAT...........................................	miR-15a	1	Control
	...........TAGCAGCACATAATGGTTTGTGGATTTTG.......................................	miR-15a	1	Control
	..........GTAGCAGCACATAATGGTTTG................................................	miR-15a	1	ORF1
	...........TAGCAGCACATAATGGTTTG................................................	miR-15a	81	ORF1
	...........TAGCAGCACATAATGGTTTGTG..............................................	miR-15a	64	ORF1
	...........TAGCAGCACATAATGGTTTGT...............................................	miR-15a	63	ORF1
	...........TAGCAGCACATAATGGTTTGTGGA............................................	miR-15a	2	ORF1
	...........TAGCAGCACATAATGGTTTGTGG.............................................	miR-15a	2	ORF1
	...........TAGCAGCACATAATGGTT..................................................	miR-15a	2	ORF1
	............AGCAGCACATAATGGTTTGT...............................................	miR-15a	1	ORF1
	...........TAGCAGCACATAATGGTTTGT...............................................	miR-15a	107	ORF2
	...........TAGCAGCACATAATGGTTTGTG..............................................	miR-15a	93	ORF2
	...........TAGCAGCACATAATGGTTTG................................................	miR-15a	77	ORF2
	...........TAGCAGCACATAATGGTT..................................................	miR-15a	4	ORF2
	...........TAGCAGCACATAATGGTTTGTGGATTTTGAAAAGG.................................	miR-15a	1	ORF2
	.........AGTAGCAGCACATAATGGTTTG................................................	miR-15a	1	ORF3
	...........TAGCAGCACATAATGGTTTGT...............................................	miR-15a	94	ORF3
	...........TAGCAGCACATAATGGTTTGTG..............................................	miR-15a	93	ORF3
	...........TAGCAGCACATAATGGTTTG................................................	miR-15a	89	ORF3
	...........TAGCAGCACATAATGGTTTGTGGA............................................	miR-15a	1	ORF3
	...........TAGCAGCACATAATGGTT..................................................	miR-15a	1	ORF3
	...........TAGCAGCACATAATGGTTTGTGGAT...........................................	miR-15a	1	ORF3
	............AGCAGCACATAATGGTTTGT...............................................	miR-15a	1	ORF3
	Sequence (5' to 3')	IsomiR	Count	Library
	TTGAGGCCTTAAAGTACTGTAGCAGCACATCATGGTTTACATACTACAATCAAGATGCGAATCATTATTTGCTGCTCTAGAAATTTAAGGAAATTCAT
	...................TAGCAGCACATCATGGTTTACA.........................................................	miR-15b	138	Control
	...................TAGCAGCACATCATGGTTTAC..........................................................	miR-15b	9	Control
	...................TAGCAGCACATCATGGTTTACA.........................................................	miR-15b	91	ORF1
	...................TAGCAGCACATCATGGTTTAC..........................................................	miR-15b	6	ORF1
	...................TAGCAGCACATCATGGTTT............................................................	miR-15b	2	ORF1
	...................TAGCAGCACATCATGGTTTA...........................................................	miR-15b	1	ORF1
	...................TAGCAGCACATCATGGTTTACA.........................................................	miR-15b	98	ORF2
	...................TAGCAGCACATCATGGTTTAC..........................................................	miR-15b	3	ORF2
[truncated: 4,859 more rows]
