# Supplementary material for: Changes in cellular microRNA expression induced by porcine circovirus type 2-encoded proteins
Source: Vet Res. 2015 Apr 10;46(1):39. doi: 10.1186/s13567-015-0172-5 (PMC4391141; doi:10.1186/s13567-015-0172-5)
Supplement: Additional file 8: — Differential regulation of porcine miRNAs by individual PCV2 ORF proteins. Fold change and statistical analyses of miRNA read counts were performed to identify ORF-regulated miRNAs. [file 13567_2015_172_MOESM8_ESM.xls]

## Sheet: Additional file 8
	Additional file 8 Differential regulation of porcine miRNAs by individual PCV2 ORF proteins
	No.	miRNA	Normalized miRNA read counta					Fold change (log2 ORF/control)b				P valuec				Differential regulationd
			Control	ORF1	ORF2	ORF3		ORF1/control	ORF2/control	ORF3/control		ORF1	ORF2	ORF3		ORF1	ORF2	ORF3
	1	let-7a	0.0013156	0.00131037	0.000873968	0.0019022		-0.00574712	-0.590069	0.531947		0.851793	1.72913e-77	3.24648e-85
	2	let-7a-3p	1.73e-06	1.66e-06	1.86e-06	1.1e-06		-0.052	0.1108	-0.6545		1	1	0.54004
	3	let-7b-3p	0	2.8e-07	0	0		+				1	1	1
	4	let-7b-5p	5.005e-05	3.274e-05	2.003e-05	5.948e-05		-0.6123	-1.321	0.2491		0.000345525	7.84635e-13	0.0949941			◯
	5	let-7c	1.1505e-06	1.44271e-05	2.3293e-06	1.67196e-05		3.64845	1.01764	3.86121		1.52783e-11	0.28706	1.39383e-13		◯		◯
	6	let-7d-3p	8.3411e-06	5.8263e-06	7.4539e-06	8.2228e-06		-0.517658	-0.162242	-0.0206079		0.257652	0.700199	1
	7	let-7d-5p	0.000218883	0.00014871	0.000147214	0.000230238		-0.557658	-0.572245	0.0729609		4.9633e-12	1.5919e-13	0.317319
	8	let-7e	0.000165385	0.000117637	7.43059e-05	0.000143898		-0.491492	-1.15428	-0.200777		9.8931e-08	6.87891e-32	0.02186			◯
	9	let-7e-3p	5.8e-07	2.8e-07	2.3e-07	0		-1.052	-1.3043	-		0.618367	0.590175	0.238098
	10	let-7f	0.00377912	0.00338011	0.00290352	0.00565397		-0.16098	-0.380245	0.581217		6.29938e-19	7.13646e-99	2.67209e-293
	11	let-7f-1-3p	0	2.8e-07	0	0		+				1	1	1
	12	let-7f-2-3p	5.8e-07	1.11e-06	7e-07	5.5e-07		0.948	0.2807	-0.0695		0.687804	1	1
	13	let-7g	0.000530094	0.000594563	0.000361048	0.000629316		0.165582	-0.55406	0.247535		0.000302005	5.69251e-29	3.94837e-08
	14	let-7g-3p	8.6e-07	5.5e-07	9.3e-07	1.1e-06		-0.637	0.1108	0.3455		0.682076	1	1
	15	let-7i	0.00595529	0.00426071	0.00488905	0.00889402		-0.483077	-0.284618	0.578663		1.24322e-220	1.69863e-90	0
	16	let-7i-3p	1.73e-06	2.77e-06	1.4e-06	1.64e-06		0.685	-0.3043	-0.0695		0.455687	0.776624	1
	17	miR-100	0.000518302	0.000371776	0.000450028	0.000761154		-0.47936	-0.203777	0.554396		1.96091e-20	1.72581e-05	1.12702e-37
	18	miR-101	0.000221472	0.000196986	0.000179359	0.000317399		-0.169033	-0.304273	0.519173		0.0253207	3.64544e-05	5.69576e-15
	19	miR-101-5p	0	2.8e-07	0	0		+				1	1	1
	20	miR-103	0.000895379	0.000720246	0.000436052	0.00102209		-0.31401	-1.038	0.190951		2.31031e-16	7.00084e-139	4.80653e-08			◯
	21	miR-106a	0	2.774e-07	0	0		+				1	1	1
	22	miR-106b-3p	1.726e-05	1.498e-05	4.43e-06	1.699e-05		-0.204	-1.9632	-0.0222		0.45548	2.1464e-08	1			◯
	23	miR-106b-5p	2.1e-05	1.332e-05	1.188e-05	2.275e-05		-0.6569	-0.8217	0.1157		0.0140357	0.00201591	0.631661
	24	miR-107	0.000243619	0.000196708	0.000126017	0.000250246		-0.308571	-0.951005	0.0387209		2.81715e-05	5.90678e-34	0.583402
	25	miR-10a-3p	3.19265e-05	1.7479e-05	8.3856e-06	2.71351e-05		-0.869132	-1.92877	-0.234594		0.000102944	4.56672e-14	0.241501			◯
	26	miR-10a-5p	0.127564	0.0682949	0.0347612	0.111001		-0.901366	-1.87567	-0.200642		0	0	0			◯
	27	miR-10b	0.132047	0.0848187	0.0348562	0.14943		-0.638595	-1.92156	0.178425		0	0	0			◯
	28	miR-10b-3p	2.934e-05	1.11e-05	8.39e-06	2.96e-05		-1.4025	-1.8068	0.0129		4.79057e-08	6.02626e-12	1		◯	◯
	29	miR-1224-5p	2.01e-06	5.5e-07	0	2.7e-07		-1.8593	-	-2.8769		0.103497	0.00359199	0.03492			◯	◯
	30	miR-1244	2.9e-07	0	0	2.7e-07		-	-	-0.0695		0.490991	0.447468	1
	31	miR-1248	0	2.8e-07	4.7e-07	5.5e-07		+	+	+		1	0.505519	0.50029
	32	miR-1249	2.876e-07	2.774e-07	4.659e-07	5.482e-07		-0.0520959	0.695957	0.930639		1	1	1
	33	miR-125a	6.44282e-05	2.9964e-05	1.95664e-05	3.39874e-05		-1.10446	-1.71931	-0.922692		1.85824e-11	4.23717e-23	5.49365e-09		◯	◯
	34	miR-125a-3p	5.46e-06	1.94e-06	3.26e-06	4.39e-06		-1.4926	-0.7448	-0.3175		0.0175083	0.161922	0.612739		◯
	35	miR-125b	3.22141e-05	5.7431e-05	5.17113e-05	6.44117e-05		0.834137	0.682787	0.99963		5.36271e-07	3.45049e-05	6.50934e-10
	36	miR-125b-1-3p	6.845e-05	0.00026718	0.00062566	0.00027683		1.9646	3.1922	2.0158		2.70018e-98	0	1.5203e-105		◯	◯	◯
	37	miR-125b-2-3p	7.19e-06	8.32e-06	2.539e-05	2.056e-05		0.211	1.8201	1.5154		0.686171	2.72521e-10	1.66825e-06			◯	◯
	38	miR-126-3p	5.753e-07	1.1098e-06	2.329e-07	1.0964e-06		0.947913	-1.3046	0.930388		0.687804	0.590175	0.688044
	39	miR-126-5p	3.71037e-05	1.77564e-05	6.988e-06	2.52165e-05		-1.06322	-2.40861	-0.557195		7.78277e-07	6.10144e-21	0.00465027		◯	◯
	40	miR-1264	0	0	0	8.2e-07				+		1	1	0.250435
	41	miR-127	2.876e-07	0	2.329e-07	0		-	-0.304353	-		0.490991	1	0.487953
	42	miR-1271	5.753e-07	5.549e-07	2.329e-07	2.741e-07		-0.0520867	-1.3046	-1.06961		1	0.590175	0.616188
	43	miR-1277	0	2.774e-07	0	0		+				1	1	1
	44	miR-1277-5p	8.6e-07	3.05e-06	1.63e-06	3.02e-06		1.8225	0.9181	1.8049		0.0579286	0.527633	0.0583666
	45	miR-128	6.8455e-05	7.07483e-05	5.33419e-05	9.56582e-05		0.0475396	-0.359887	0.482733		0.718829	0.00792368	7.12674e-05
	46	miR-128-1-5p	9.49e-06	5.55e-06	4.66e-06	1.645e-05		-0.7745	-1.0267	0.793		0.0731051	0.012409	0.0123967			◯
	47	miR-1285	5.1773e-06	3.0519e-06	8.8515e-06	4.1114e-06		-0.762492	0.773722	-0.33257		0.194424	0.0606834	0.602288
	48	miR-1296-5p	2.301e-06	1.1098e-06	1.3976e-06	2.1927e-06		-1.05196	-0.719309	-0.0695525		0.259007	0.4244	1
	49	miR-1298-5p	0	1.94e-06	1.165e-05	4.358e-05		+	+	+		0.0157316	2.65238e-13	6.50396e-47		◯	◯	◯
	50	miR-129a	0	8.323e-07	0	0		+				0.250243	1	1
	51	miR-129b	2.0134e-06	1.7479e-05	4.8916e-06	1.37046e-05		3.11792	1.28067	2.76695		3.50614e-12	0.0373839	1.08481e-08		◯	◯	◯
	52	miR-1306-3p	3.1639e-06	1.3872e-06	0	1.9186e-06		-1.18953	-	-0.72165		0.137235	0.000144006	0.350016			◯
	53	miR-1306-5p	1.1505e-06	5.549e-07	2.329e-07	2.741e-07		-1.05196	-2.30448	-2.06949		0.445065	0.180195	0.208005
	54	miR-1307	9.204e-06	9.1557e-06	8.3856e-06	1.31564e-05		-0.00759079	-0.134347	0.515432		1	0.715916	0.118862
	55	miR-1307-5p	0.00010038	9.128e-05	0.00013044	0.00015568		-0.1371	0.3779	0.6331		0.21919	0.000122822	6.57212e-11
	56	miR-130a	2.8475e-05	2.91317e-05	1.81688e-05	3.91952e-05		0.0328941	-0.648233	0.460981		0.888793	0.00312031	0.0145097
	57	miR-130b	2.8475e-05	1.94211e-05	1.60724e-05	3.64543e-05		-0.552071	-0.82511	0.356393		0.0138466	0.000248631	0.0659057
	58	miR-130b-5p	2.59e-06	5.5e-07	2.1e-06	2.47e-06		-2.2219	-0.3043	-0.0695		0.035489	0.813479	1		◯
	59	miR-132	0	0	6.988e-07	0			+			1	0.258279	1
	60	miR-132-5p	0	0	0	5.5e-07				+		1	1	0.50029
	61	miR-133a-3p	8.629e-07	0	2.329e-07	5.482e-07		-	-1.88948	-0.654491		0.118364	0.331311	0.680342
	62	miR-133b	2.876e-07	0	2.329e-07	0		-	-0.304353	-		0.490991	1	0.487953
	63	miR-1343	3.1639e-06	1.3872e-06	2.329e-07	5.482e-07		-1.18953	-3.76392	-2.52893		0.137235	0.00182888	0.011165			◯	◯
	64	miR-135b-3p	2.9e-07	1.11e-06	4.7e-07	1.92e-06		1.948	0.6957	2.7378		0.375406	1	0.0709476
	65	miR-135b-5p	2.88e-06	4.44e-06	2.56e-06	3.84e-06		0.6261	-0.1668	0.4159		0.328993	0.828844	0.544098
	66	miR-138	2.876e-07	2.774e-07	0	0		-0.0520959	-	-		1	0.447468	0.487953
	67	miR-139-5p	1.69699e-05	1.4982e-05	5.1245e-06	1.26082e-05		-0.179748	-1.72749	-0.428616		0.511997	4.50099e-07	0.143163			◯
	68	miR-140-3p	0.000147552	0.000119579	6.17275e-05	0.00014801		-0.303265	-1.25724	0.00446825		0.00140826	1.82635e-32	0.975411			◯
	69	miR-140-5p	6.0401e-06	2.7744e-06	1.3976e-06	5.7559e-06		-1.1224	-2.11162	-0.0695309		0.0471091	0.000693761	0.878894		◯	◯
	70	miR-141-3p	5.8e-07	0	2.3e-07	2.7e-07		-	-1.3043	-1.0695		0.241072	0.590175	0.616188
	71	miR-142-3p	2.876e-07	5.549e-07	2.329e-07	5.482e-07		0.948164	-0.304353	0.930639		1	1	1
	72	miR-142-5p	2.5886e-06	2.7744e-06	4.6587e-06	3.015e-06		0.100004	0.847755	0.219986		1	0.190306	0.824823
	73	miR-143-3p	2.8763e-06	2.2196e-06	2.0964e-06	6.03e-06		-0.373914	-0.4563	1.06794		0.642526	0.499253	0.052215
	74	miR-144	0	0	0	2.741e-07				+		1	1	1
	75	miR-144-5p	2.9e-07	0	0	2.7e-07		-	-	-0.0695		0.490991	0.447468	1
	76	miR-146a-5p	3.22141e-05	1.83113e-05	4.6587e-06	1.83642e-05		-0.814958	-2.78969	-0.810796		0.000226352	1.87281e-21	0.000234132			◯
	77	miR-146b	6.44282e-05	4.71656e-05	4.65868e-05	7.37308e-05		-0.449957	-0.467771	0.194575		0.00209948	0.000883036	0.137318
	78	miR-147b	2.3e-06	3.61e-06	1.86e-06	1.92e-06		0.6484	-0.3043	-0.2622		0.384947	0.802768	0.799704
	79	miR-148a-3p	0.000480048	0.000206974	9.73664e-05	0.000244764		-1.21373	-2.30168	-0.971783		4.44294e-88	7.75304e-239	2.77754e-62		◯	◯
	80	miR-148a-5p	1.75452e-05	4.1617e-06	3.2611e-06	8.771e-06		-2.07583	-2.42765	-1.00026		2.71814e-08	1.08505e-10	0.00123184		◯	◯	◯
	81	miR-148b-3p	9.40537e-05	7.85168e-05	5.47395e-05	0.000113474		-0.260483	-0.780902	0.270808		0.0286712	2.04718e-10	0.0112117
	82	miR-148b-5p	2.55987e-05	1.83113e-05	2.8185e-05	4.1662e-05		-0.483336	0.138857	0.702662		0.0442832	0.5324	0.00022874
	83	miR-149	5.4649e-06	4.4391e-06	3.0281e-06	6.3041e-06		-0.299928	-0.851782	0.206095		0.613316	0.110319	0.757992
	84	miR-151-3p	0.00100698	0.000841766	0.000562768	0.00119011		-0.25854	-0.839419	0.241061		4.71475e-13	1.28577e-109	1.67575e-13
	85	miR-151-5p	0.00107802	0.000536855	0.000634279	0.000913275		-1.00578	-0.765197	-0.239264		1.12062e-144	3.62704e-100	3.09275e-12		◯
	86	miR-152	5.7525e-06	6.9361e-06	2.7952e-06	3.5632e-06		0.269936	-1.04124	-0.691016		0.554399	0.0504176	0.222607
	87	miR-152-5p	5.18e-06	8.05e-06	1.444e-05	9.05e-06		0.6361	1.48	0.8049		0.146918	4.21626e-05	0.0677057			◯
	88	miR-153	5.753e-07	5.549e-07	2.329e-07	2.741e-07		-0.0520867	-1.3046	-1.06961		1	0.590175	0.616188
	89	miR-155-3p	0	8.323e-07	1.6305e-06	8.223e-07		+	+	+		0.250243	0.0193137	0.250435			◯
	90	miR-155-5p	3.82542e-05	9.57183e-05	5.93981e-05	6.68785e-05		1.32318	0.634799	0.805924		3.92224e-21	3.33284e-05	1.28401e-07		◯
	91	miR-15a	5.20603e-05	5.9928e-05	6.56874e-05	7.70199e-05		0.203047	0.335433	0.565048		0.175244	0.0150333	4.00376e-05
	92	miR-15a-3p	0	2.8e-07	7e-07	2.7e-07		+	+	+		1	0.258279	1
	93	miR-15b	4.2281e-05	2.77444e-05	2.37593e-05	3.83729e-05		-0.607813	-0.831517	-0.139922		0.00113846	7.17828e-06	0.442781
	94	miR-15b-3p	5.8e-07	2.5e-06	9.3e-07	8.2e-07		2.1179	0.6957	0.5154		0.0659006	0.697735	1
	95	miR-16	0.00148789	0.00129206	0.00127624	0.00214833		-0.203595	-0.221361	0.529952		2.78071e-12	2.56294e-15	2.33804e-95
	96	miR-16-1-3p	2.9e-07	0	7e-07	2.7e-07		-	1.2807	-0.0695		0.490991	0.633233	1
	97	miR-17-3p	8.3411e-06	5.8263e-06	8.6186e-06	7.9487e-06		-0.517658	0.0472159	-0.0695187		0.257652	1	0.895948
	98	miR-17-5p	3.71037e-05	3.44031e-05	3.02814e-05	4.30325e-05		-0.109024	-0.293131	0.213864		0.571667	0.10447	0.214765
	99	miR-181a	5.17727e-05	0.000138445	9.03784e-05	0.000191865		1.41905	0.803786	1.88983		3.61632e-33	2.56679e-10	7.1418e-68		◯		◯
	100	miR-181a-3p	5.8e-07	0	0	1.92e-06		-	-	1.7378		0.241072	0.200228	0.18083
	101	miR-181b	8.6288e-06	2.2473e-05	1.91006e-05	5.18034e-05		1.38096	1.14639	2.58581		2.4575e-06	0.00012361	7.73049e-28		◯	◯	◯
	102	miR-181c	3.1639e-06	1.1098e-06	4.6587e-06	1.9186e-06		-1.5114	0.558223	-0.72165		0.0722196	0.367616	0.350016
	103	miR-181c-3p	5.8e-07	0	0	2.7e-07		-	-	-1.0695		0.241072	0.200228	0.616188
	104	miR-181d-5p	0	2.774e-07	2.0964e-06	3.015e-06		+	+	+		1	0.00551891	0.00100784			◯	◯
	105	miR-182	0.00331172	0.00442885	0.00271648	0.00466505		0.419348	-0.285846	0.49431		6.73575e-127	1.94219e-51	4.07796e-181
	106	miR-182-3p	2.9e-07	5.5e-07	4.7e-07	2.7e-07		0.948	0.6957	-0.0695		1	1	1
	107	miR-183	0.00236601	0.00190799	0.00146725	0.00391239		-0.310406	-0.689341	0.725595		7.62732e-40	1.5299e-181	3.72759e-300
	108	miR-183-3p	2.88e-06	2.22e-06	1.86e-06	3.02e-06		-0.3739	-0.6262	0.068		0.642527	0.478139	1
	109	miR-1839-5p	1.1505e-06	2.774e-07	6.988e-07	1.9186e-06		-2.05222	-0.719309	0.737793		0.21061	0.70773	0.550136
	110	miR-184	2.876e-07	1.6647e-06	0	5.482e-07		2.53313	-	0.930639		0.125426	0.447468	1
	111	miR-185	1.03545e-05	7.7684e-06	3.0281e-06	4.9337e-06		-0.414568	-1.77377	-1.06952		0.262954	6.88986e-05	0.00941195			◯	◯
	112	miR-185-3p	2.88e-06	1.39e-06	7e-07	3.02e-06		-1.052	-2.0412	0.068		0.202906	0.0246039	1			◯
	113	miR-186	0.00143266	0.00105207	0.00117725	0.00161194		-0.445471	-0.283282	0.170094		5.23135e-47	8.27834e-23	8.80298e-10
	114	miR-187	0	0	0	2.741e-07				+		1	1	1
	115	miR-188-5p	8.6e-07	1.11e-06	4.7e-07	1.37e-06		0.363	-0.8892	0.6674		1	0.662249	0.727197
	116	miR-18a	1.12174e-05	1.13752e-05	8.6186e-06	1.42528e-05		0.0201536	-0.380213	0.345507		1	0.251397	0.29444
	117	miR-18a-3p	8.6e-07	2.8e-07	2.3e-07	5.5e-07		-1.637	-1.8892	-0.6545		0.366237	0.331312	0.680342
	118	miR-18b	0	2.774e-07	0	0		+				1	1	1
	119	miR-190a	1.20803e-05	6.9361e-06	6.0563e-06	6.8523e-06		-0.80046	-0.996148	-0.817996		0.0278547	0.00684548	0.0272623
	120	miR-190a-3p	5.8e-07	5.5e-07	2.3e-07	0		-0.052	-1.3043	-		1	0.590175	0.238098
	121	miR-190b	2.876e-07	2.774e-07	1.1647e-06	1.6446e-06		-0.0520959	2.01782	2.5156		1	0.234215	0.125762
	122	miR-191	0.00600103	0.00275502	0.00170135	0.00532808		-1.12314	-1.81853	-0.171594		0	0	5.37153e-33		◯	◯
	123	miR-1911-5p	0	0	4.7e-07	0			+			1	0.505519	1
	124	miR-192	0.000587044	0.00182447	0.00113951	0.00356484		1.63594	0.956875	2.6023		0	1.08831e-150	0		◯		◯
	125	miR-193a-3p	2.301e-06	3.6068e-06	1.6305e-06	1.9186e-06		0.648458	-0.496947	-0.262207		0.384946	0.606372	0.799704
	126	miR-193a-5p	8.629e-07	8.323e-07	0	8.223e-07		-0.0520897	-	-0.0695285		1	0.0895955	1
	127	miR-193b-5p	0	0	0	2.7e-07				+		1	1	1
	128	miR-194a	4.8896e-06	1.41497e-05	1.16467e-05	2.60388e-05		1.53298	1.25213	2.41287		7.70278e-05	0.00129155	1.34561e-13		◯	◯	◯
	129	miR-194b-5p	2.876e-07	0	0	0		-	-	-		0.490991	0.447468	0.487953
	130	miR-195	5.4649e-06	2.497e-06	1.6305e-06	3.8373e-06		-1.13	-1.74488	-0.510104		0.0579155	0.00487291	0.384536			◯
	131	miR-196a	2.0134e-06	2.774e-07	0	8.223e-07		-2.85959	-	-1.2919		0.0358946	0.00359198	0.216505		◯	◯
	132	miR-196b	0.000129719	3.57903e-05	4.42574e-05	8.08572e-05		-1.85775	-1.5514	-0.681945		1.57532e-45	4.00395e-39	1.96637e-10		◯	◯
	133	miR-196b-3p	2.876e-07	5.549e-07	2.329e-07	0		0.948164	-0.304353	-		1	1	0.487953
	134	miR-199a-3p	5.753e-07	2.497e-06	1.1647e-06	3.015e-06		2.11781	1.01757	2.38977		0.0659004	0.471035	0.0229479				◯
	135	miR-199b-3p	5.753e-07	2.497e-06	1.1647e-06	3.015e-06		2.11781	1.01757	2.38977		0.0659004	0.471035	0.0229479				◯
	136	miR-199b-5p	0	0	0	2.741e-07				+		1	1	1
	137	miR-19a	3.27893e-05	3.82873e-05	3.72694e-05	4.44029e-05		0.223641	0.184766	0.437429		0.23148	0.30236	0.0134833
	138	miR-19a-5p	0	5.5e-07	7e-07	0		+	+			0.500162	0.258279	1
	139	miR-19b	0.000116201	0.000104319	7.68682e-05	0.000109363		-0.155617	-0.596161	-0.0874979		0.132706	2.34883e-08	0.396996
	140	miR-19b-1-5p	0	2.8e-07	2.3e-07	0		+	+			1	1	1
	141	miR-200a-3p	3.768e-05	3.357e-05	1.933e-05	2.851e-05		-0.1666	-0.9627	-0.4025		0.377968	1.71715e-06	0.0366164
	142	miR-200a-5p	1.611e-05	5.27e-06	4.43e-06	1.59e-05		-1.6114	-1.8637	-0.0189		7.88523e-06	2.64901e-07	1		◯	◯
	143	miR-200b-3p	0.00016682	8.185e-05	5.078e-05	0.00014691		-1.0273	-1.716	-0.1834		1.2867e-24	2.34056e-57	0.0360359		◯	◯
	144	miR-200b-5p	8.6e-07	2.8e-07	0	8.2e-07		-1.637	-	-0.0695		0.366237	0.0895955	1
	145	miR-204	0	2.774e-07	0	1.0964e-06		+		+		1	1	0.125435
	146	miR-205	2.8763e-06	3.6068e-06	3.0281e-06	5.4818e-06		0.326505	0.0741987	0.930436		0.678788	1	0.10166
	147	miR-208b	0	2.774e-07	0	2.741e-07		+		+		1	1	1
	148	miR-20a	2.15719e-05	2.55249e-05	1.32772e-05	2.43942e-05		0.242752	-0.700202	0.177385		0.314345	0.00645635	0.436149
	149	miR-20a-3p	0	0	2.3e-07	0			+			1	1	1
	150	miR-21	0.0222312	0.0287407	0.0237665	0.0349262		0.370513	0.096344	0.651725		0	1.08732e-45	0
	151	miR-210	6.44282e-05	5.79859e-05	8.8515e-06	3.50838e-05		-0.15199	-2.8637	-0.876887		0.290312	1.18986e-42	2.39513e-08			◯
	152	miR-212-3p	0	5.5e-07	0	0		+				0.500162	1	1
	153	miR-215	1.4381e-06	1.3872e-06	1.3976e-06	1.9186e-06		-0.0519882	-0.0412125	0.41589		1	1	0.775198
	154	miR-218	0	4.1617e-06	3.0281e-06	8.771e-06		+	+	+		6.31236e-05	0.000476178	6.0542e-10		◯	◯	◯
	155	miR-219	1.4381e-06	2.774e-07	0	1.3705e-06		-2.37412	-	-0.0694617		0.118548	0.0179395	1			◯
	156	miR-219a-5p	0	5.5e-07	0	0		+				0.500162	1	1
	157	miR-219b-3p	0	2.8e-07	0	2.7e-07		+		+		1	1	1
	158	miR-22-3p	0.00266946	0.00246093	0.0041411	0.00461516		-0.11734	0.633468	0.789837		4.27701e-08	1.41369e-268	0
	159	miR-22-5p	8.629e-07	1.3872e-06	2.3293e-06	1.6446e-06		0.684911	1.43263	0.930471		0.726917	0.163373	0.508954
	160	miR-221-3p	0.000539298	0.00117414	0.000706489	0.000964805		1.12245	0.389582	0.839153		3.9163e-187	1.79445e-20	2.82525e-96		◯
	161	miR-221-5p	4.51573e-05	0.00014871	0.0001167	0.000122519		1.71947	1.36977	1.43998		2.00087e-46	1.13422e-28	2.5826e-30		◯	◯	◯
	162	miR-222	0.000244194	0.000582633	0.000377586	0.000476646		1.25456	0.628775	0.96489		2.0085e-111	1.07127e-25	8.72075e-61		◯
	163	miR-222-5p	1.035e-05	4.994e-05	5.357e-05	5.153e-05		2.2699	2.3713	2.3151		3.42305e-23	1.14327e-27	1.36153e-24		◯	◯	◯
	164	miR-2320-3p	7.1906e-06	5.5489e-06	8.3856e-06	8.2228e-06		-0.37391	0.221802	0.193518		0.456529	0.607658	0.686455
	165	miR-2320-5p	4.0268e-06	4.4391e-06	2.5623e-06	6.3041e-06		0.140633	-0.652194	0.646657		0.856237	0.315486	0.192477
	166	miR-23a	0.000226074	0.000212523	0.000154435	0.000235171		-0.0891789	-0.549793	0.0569163		0.232719	4.71126e-13	0.429859
	167	miR-23a-5p	0	0	2.3e-07	0			+			1	1	1
	168	miR-23b	2.07091e-05	2.44151e-05	1.81688e-05	2.60388e-05		0.237509	-0.188802	0.330398		0.305183	0.46008	0.163332
	169	miR-24-1-5p	1.58194e-05	1.27624e-05	1.95664e-05	1.94605e-05		-0.309795	0.306683	0.298854		0.319712	0.233051	0.284867
	170	miR-24-3p	0.000490402	0.000354297	0.000383875	0.000551199		-0.469008	-0.353328	0.168609		1.04836e-18	1.46297e-12	0.000390917
	171	miR-2411	7.1906e-06	4.1617e-06	5.1245e-06	8.4969e-06		-0.788939	-0.488701	0.240824		0.113004	0.304475	0.593728
	172	miR-25-3p	0.00061609	0.00029853	0.00029885	0.00067482		-1.0453	-1.0437	0.1313		9.55258e-89	5.85291e-97	0.00206091		◯	◯
	173	miR-25-5p	1.44e-06	8.3e-07	4.7e-07	1.1e-06		-0.789	-1.6262	-0.3915		0.500434	0.2545	0.748562
	174	miR-26a	0.00107256	0.000731344	0.000567427	0.00102099		-0.552433	-0.918547	-0.0710804		5.52766e-52	1.04543e-135	0.0338886
	175	miR-26a-1-3p	2.9e-07	0	0	2.7e-07		-	-	-0.0695		0.490991	0.447468	1
	176	miR-26a-2-3p	8.6e-07	0	2.3e-07	2.7e-07		-	-1.8892	-1.6545		0.118364	0.331312	0.363396
	177	miR-26b-3p	2.9e-07	5.5e-07	7e-07	2.47e-06		0.948	1.2807	3.1004		1	0.633233	0.0218419				◯
	178	miR-26b-5p	0.00017977	0.00016536	9.993e-05	0.00021516		-0.1205	-0.8472	0.2593		0.144486	3.33341e-21	0.000786312
	179	miR-27a	0.00132941	0.00127708	0.00161656	0.00196497		-0.0579372	0.282146	0.563723		0.0538932	3.81954e-25	1.64706e-97
	180	miR-27a-5p	2.79e-05	4.606e-05	8.479e-05	4.824e-05		0.7231	1.6036	0.79		7.4228e-05	2.49012e-26	1.17681e-05			◯
	181	miR-27b-3p	0.00324413	0.00345585	0.00435214	0.00569618		0.0912074	0.423892	0.812163		1.11032e-06	2.54429e-137	0
	182	miR-27b-5p	1.1505e-06	7.2136e-06	8.8515e-06	3.2891e-06		2.64846	2.94366	1.51543		6.40418e-05	1.12755e-06	0.0781669		◯	◯
	183	miR-28-3p	0.000247933	0.000144549	0.000112973	0.000214066		-0.778399	-1.13398	-0.211898		5.4146e-23	1.21431e-45	0.00304992			◯
	184	miR-28-5p	6.09767e-05	2.94091e-05	2.70203e-05	5.59148e-05		-1.052	-1.17421	-0.125028		3.22232e-10	5.94028e-13	0.37789		◯	◯
	185	miR-296-3p	6.35653e-05	1.80339e-05	1.97994e-05	5.72853e-05		-1.81753	-1.68278	-0.150074		2.11e-22	3.55089e-22	0.288772		◯	◯
	186	miR-296-5p	0	2.774e-07	4.659e-07	0		+	+			1	0.505519	1
	187	miR-29a	0.000138923	0.000196986	0.000217327	0.00020228		0.503802	0.645581	0.542066		2.66892e-09	4.3522e-16	1.05042e-10
	188	miR-29a-5p	5.8e-07	5.5e-07	1.63e-06	2.7e-07		-0.052	1.5031	-1.0695		1	0.201298	0.616188
	189	miR-29b	8.9164e-06	2.69121e-05	2.60886e-05	1.86383e-05		1.59372	1.54889	1.06374		1.27922e-08	1.03197e-08	0.000563734		◯	◯	◯
	190	miR-29b-1-5p	5.8e-07	0	2.3e-07	2.7e-07		-	-1.3043	-1.0695		0.241072	0.590175	0.616188
	191	miR-29b-2-5p	2.9e-07	0	0	0		-	-	-		0.490991	0.447468	0.487953
	192	miR-29c	5.7525e-06	8.6008e-06	5.8233e-06	8.771e-06		0.580282	0.0176479	0.608552		0.164239	1	0.165053
	193	miR-29c-5p	5.8e-07	0	0	1.1e-06		-	-	0.9305		0.241072	0.200228	0.688044
	194	miR-301a-3p	0.00021601	0.00023611	0.00018774	0.00035879		0.1284	-0.2023	0.732		0.076069	0.0059061	1.74945e-29
	195	miR-301a-5p	2.9e-07	0	1.4e-06	1.64e-06		-	2.2807	2.5154		0.490991	0.139487	0.125762
	196	miR-301b	3.912e-05	3.773e-05	3.214e-05	6.359e-05		-0.052	-0.2832	0.701		0.808391	0.114085	5.27003e-06
	197	miR-30a-3p	0.00018178	0.000107371	6.6852e-05	0.000192961		-0.759585	-1.44315	0.086119		1.51707e-16	1.19514e-48	0.285793			◯
	198	miR-30a-5p	0.00940939	0.00842432	0.00714129	0.0137169		-0.159541	-0.397917	0.543786		3.42546e-44	6.59945e-266	0
	199	miR-30b-3p	2.876e-07	8.323e-07	2.329e-07	2.741e-07		1.53304	-0.304353	-0.0693613		0.625243	1	1
	200	miR-30b-5p	5.8388e-05	7.96266e-05	5.14784e-05	8.55168e-05		0.447579	-0.181705	0.550536		0.000691807	0.204208	2.20521e-05
	201	miR-30c-1-3p	6.3278e-06	2.2196e-06	7.221e-06	7.6746e-06		-1.5114	0.190495	0.278388		0.00965086	0.680261	0.572143		◯
	202	miR-30c-3p	1.72576e-05	1.55369e-05	1.32772e-05	3.31652e-05		-0.151533	-0.378281	0.942438		0.578898	0.163692	2.72308e-05
	203	miR-30c-5p	0.00016596	0.000121243	8.57197e-05	0.000174871		-0.452933	-0.953138	0.075453		6.66635e-07	1.07389e-23	0.373658
	204	miR-30d	0.00167312	0.0015659	0.00104052	0.00238159		-0.0955517	-0.685242	0.509383		0.000394263	1.49267e-127	2.13667e-98
	205	miR-30d-3p	4.573e-05	2.58e-05	2.586e-05	8.963e-05		-0.8257	-0.8227	0.9707		9.2012e-06	3.86299e-06	9.36483e-13
	206	miR-30e-3p	4.83211e-05	2.46926e-05	2.44581e-05	4.90625e-05		-0.968575	-0.982341	0.0219675		1.78374e-07	3.24724e-08	0.91451
	207	miR-30e-5p	0.000981092	0.000771018	0.00105892	0.00124548		-0.347623	0.11013	0.344236		3.08193e-21	0.000744649	3.59308e-26
	208	miR-31	0.000402964	0.000302414	0.000243416	0.000426762		-0.414123	-0.727227	0.0827801		1.0267e-12	2.34012e-35	0.122278
	209	miR-31-3p	2.59e-06	2.5e-06	2.3e-07	2.19e-06		-0.052	-3.4742	-0.2395		1	0.00694772	0.810941			◯
	210	miR-3120-3p	2.9e-07	0	0	2.7e-07		-	-	-0.0695		0.490991	0.447468	1
	211	miR-3120-5p	0	0	2.3e-07	0			+			1	1	1
	212	miR-32	4.0268e-06	3.0519e-06	3.2611e-06	5.7559e-06		-0.399926	-0.304275	0.515408		0.551591	0.575692	0.315427
	213	miR-32-3p	2.9e-07	0	4.7e-07	2.7e-07		-	0.6957	-0.0695		0.490991	1	1
	214	miR-320	4.88964e-05	4.30039e-05	2.14299e-05	4.30325e-05		-0.185261	-1.1901	-0.184302		0.267154	6.1461e-11	0.268557			◯
	215	miR-323	0	2.774e-07	0	5.482e-07		+		+		1	1	0.50029
	216	miR-324	2.0134e-06	4.4391e-06	1.3976e-06	1.3705e-06		1.14063	-0.526682	-0.554931		0.0943535	0.582872	0.572997
	217	miR-324-3p	2.9e-07	0	0	0		-	-	-		0.490991	0.447468	0.487953
	218	miR-328	2.876e-07	2.774e-07	0	5.482e-07		-0.0520959	-	0.930639		1	0.447468	1
	219	miR-330-3p	8.6e-07	0	2.3e-07	5.5e-07		-	-1.8892	-0.6545		0.118364	0.331312	0.680342
	220	miR-330-5p	4.487e-05	3.024e-05	2.958e-05	4.742e-05		-0.5692	-0.601	0.0797		0.00167916	0.000508341	0.620207
	221	miR-331-3p	2.876e-07	1.3872e-06	2.329e-07	1.6446e-06		2.27004	-0.304353	2.5156		0.219206	1	0.125762
	222	miR-331-5p	4.8896e-06	3.6068e-06	2.0964e-06	4.1114e-06		-0.438997	-1.2218	-0.250087		0.467218	0.0468129	0.724401			◯
	223	miR-335	3.04883e-05	2.497e-05	1.02491e-05	2.13792e-05		-0.28806	-1.57276	-0.512048		0.17474	1.78899e-10	0.018153			◯
	224	miR-335-3p	4.314e-05	6.77e-05	4.635e-05	4.385e-05		0.6499	0.1035	0.0236		1.36195e-05	0.518732	0.909594
	225	miR-339-3p	2.876e-07	2.774e-07	0	2.741e-07		-0.0520959	-	-0.0693613		1	0.447468	1
	226	miR-339-5p	9.7793e-06	9.4331e-06	9.5503e-06	1.42528e-05		-0.0519992	-0.0341851	0.543442		0.903981	1	0.105132
	227	miR-33a-5p	1.44e-06	5.5e-07	2.3e-07	1.37e-06		-1.3739	-2.6262	-0.0695		0.280678	0.0959543	1
	228	miR-340	0.000215144	0.000152872	0.000107615	0.000271899		-0.49298	-0.999417	0.33777		9.45041e-10	1.04776e-32	1.24078e-06
	229	miR-340-3p	2.01e-06	1.39e-06	9.3e-07	1.64e-06		-0.5374	-1.1116	-0.2919		0.574788	0.236766	0.786227
	230	miR-342	5.753e-07	5.549e-07	0	2.741e-07		-0.0520867	-	-1.06961		1	0.200228	0.616188
	231	miR-345-3p	2.0134e-06	8.323e-07	0	8.223e-07		-1.27446	-	-1.2919		0.218806	0.00359198	0.216505			◯
	232	miR-345-5p	1.1505e-06	0	0	2.741e-07		-	-	-2.06949		0.0581158	0.0400911	0.208005			◯
	233	miR-34a	6.64416e-05	5.41017e-05	5.17113e-05	7.4279e-05		-0.296413	-0.361607	0.160868		0.0370826	0.00809877	0.227996
	234	miR-34c	8.629e-07	2.2196e-06	9.317e-07	2.7409e-06		1.36303	0.110672	1.66738		0.227399	1	0.0935009
	235	miR-3607-3p	0	2.8e-07	0	0		+				1	1	1
	236	miR-3607-5p	5.8e-07	6.66e-06	0	2.7e-07		3.533	-	-1.0695		1.12907e-05	0.200228	0.616188		◯
	237	miR-361-3p	3.4515e-06	2.2196e-06	2.329e-07	1.9186e-06		-0.636924	-3.88944	-0.84717		0.376152	0.00093903	0.254138			◯
	238	miR-361-5p	3.27893e-05	1.2485e-05	9.5503e-06	2.46683e-05		-1.39303	-1.77961	-0.410567		1.01864e-08	4.82993e-13	0.049618		◯	◯
	239	miR-3613	0	0	6.988e-07	5.482e-07			+	+		1	0.258279	0.50029
	240	miR-3613-3p	0	0	0	2.7e-07				+		1	1	1
	241	miR-362	4.3144e-06	3.3293e-06	2.5623e-06	3.2891e-06		-0.373941	-0.751721	-0.391467		0.56625	0.23649	0.565212
	242	miR-362-3p	5.8e-07	2.8e-07	7e-07	8.2e-07		-1.052	0.2807	0.5154		0.618367	1	1
	243	miR-365-3p	4.0268e-06	3.8842e-06	2.3293e-06	5.2078e-06		-0.0520163	-0.789737	0.37104		1	0.219006	0.491039
	244	miR-365-5p	8.0535e-06	2.2196e-06	2.0964e-06	3.2891e-06		-1.85932	-1.9417	-1.29192		0.000642076	0.000185134	0.0104488		◯	◯	◯
	245	miR-3662	0	0	0	2.7e-07				+		1	1	1
	246	miR-374a-3p	3.25017e-05	3.60678e-05	5.54383e-05	5.28998e-05		0.150196	0.770368	0.702747		0.441546	2.05637e-06	3.5488e-05
	247	miR-374a-5p	1.29432e-05	1.35948e-05	1.79359e-05	2.35719e-05		0.0708606	0.470656	0.864874		0.837111	0.0840979	0.00113952
	248	miR-374b-3p	4.0268e-06	1.9421e-06	3.9599e-06	7.1264e-06		-1.05202	-0.0241698	0.82354		0.128071	1	0.0841947
	249	miR-374b-5p	8.9164e-06	1.05429e-05	4.8916e-06	1.42528e-05		0.241739	-0.866155	0.676712		0.547666	0.0360456	0.0374471
	250	miR-375	2.9e-07	2.8e-07	0	0		-0.052	-	-		1	0.447468	0.487953
	251	miR-378	0.000415907	0.000349025	0.000297457	0.000601358		-0.25293	-0.483582	0.531964		5.55408e-06	2.51088e-18	4.20662e-28
	252	miR-378a-5p	2.9e-07	0	0	5.5e-07		-	-	0.9305		0.490991	0.447468	1
	253	miR-383-5p	8.6e-07	1.94e-06	4.7e-07	4.66e-06		1.1704	-0.8892	2.433		0.344549	0.662249	0.00271707				◯
	254	miR-410-3p	0	5.5e-07	1.16e-06	1.1e-06		+	+	+		0.500162	0.0694371	0.125435
	255	miR-411-5p	2.9e-07	1.11e-06	3.73e-06	1.64e-06		1.948	3.6957	2.5154		0.375406	0.000880847	0.125762			◯
	256	miR-421-3p	3.68161e-05	4.21716e-05	5.07796e-05	6.90712e-05		0.195935	0.463912	0.907747		0.281952	0.00410225	2.84849e-09
	257	miR-421-5p	2.876e-07	0	4.659e-07	2.741e-07		-	0.695957	-0.0693613		0.490991	1	1
	258	miR-423-3p	7.88095e-05	7.9904e-05	5.40407e-05	7.48272e-05		0.0198982	-0.544323	-0.0748068		0.899295	2.51487e-05	0.549583
	259	miR-423-5p	0.000126268	6.35348e-05	5.75347e-05	8.55168e-05		-0.990867	-1.13398	-0.562206		6.04726e-18	5.07275e-24	1.34839e-07			◯
	260	miR-424-3p	5.753e-07	2.774e-07	4.659e-07	0		-1.05235	-0.304294	-		0.618367	1	0.238098
	261	miR-424-5p	2.0134e-06	1.1098e-06	1.1647e-06	1.3705e-06		-0.859334	-0.789675	-0.554931		0.37978	0.393182	0.572997
	262	miR-425-3p	2.5886e-06	2.2196e-06	9.317e-07	2.7409e-06		-0.221872	-1.47423	0.0824776		0.811677	0.0954172	1
	263	miR-425-5p	4.31439e-05	1.94211e-05	1.84018e-05	3.78247e-05		-1.15153	-1.22931	-0.189828		1.47801e-08	3.63134e-10	0.288679		◯	◯
	264	miR-429	0.000120803	0.000102377	4.5655e-05	0.000102236		-0.238763	-1.40381	-0.240746		0.0206295	1.46592e-31	0.0190571			◯
	265	miR-4331	1.1505e-06	5.549e-07	1.3976e-06	1.6446e-06		-1.05196	0.280691	0.515476		0.445065	1	0.75462
	266	miR-4332	0.000298268	0.000270508	0.000313063	0.000214888		-0.140936	0.0698447	-0.473022		0.0288525	0.248412	3.55087e-12
	267	miR-4334-3p	8.9164e-06	8.6008e-06	8.6186e-06	1.31564e-05		-0.0519905	-0.0490078	0.561232		0.899657	0.903457	0.0924403
	268	miR-448	0	0	2.3e-07	2.19e-06			+	+		1	1	0.00793967				◯
	269	miR-449a	7.19e-06	1.637e-05	2.562e-05	8.22e-06		1.1868	1.8332	0.1935		0.000418117	1.78971e-10	0.686456		◯	◯
	270	miR-449b-5p	2.01e-06	1.94e-06	3.03e-06	1.92e-06		-0.052	0.5888	-0.0695		1	0.501377	1
	271	miR-450a	3.4515e-06	1.3872e-06	3.9599e-06	4.1114e-06		-1.31505	0.198241	0.252406		0.0911559	0.852339	0.703355
	272	miR-450b-5p	1.06422e-05	4.7166e-06	1.00162e-05	1.67196e-05		-1.17398	-0.0874611	0.651744		0.00595331	0.822526	0.033418		◯
	273	miR-450c-5p	5.1773e-06	1.9421e-06	4.4257e-06	6.03e-06		-1.41458	-0.226294	0.219958		0.0267269	0.741423	0.639758		◯
	274	miR-451	0	0	0	2.741e-07				+		1	1	1
	275	miR-454-3p	2.013e-05	2.525e-05	1.91e-05	3.097e-05		0.3265	-0.076	0.6214		0.156791	0.745056	0.00483609
	276	miR-455-3p	1.7258e-06	1.6647e-06	1.1647e-06	1.6446e-06		-0.0520031	-0.567307	-0.0695285		1	0.556171	1
	277	miR-455-5p	1.81204e-05	1.27624e-05	1.09479e-05	1.67196e-05		-0.505715	-0.726961	-0.116074		0.08417	0.00942397	0.654773
	278	miR-484	7.19e-06	6.94e-06	5.12e-06	9.05e-06		-0.052	-0.4887	0.331		1	0.304476	0.431609
	279	miR-486	2.0134e-06	4.7166e-06	9.317e-07	2.1927e-06		1.22811	-1.1117	0.123075		0.0649393	0.236766	1
	280	miR-487b-3p	0	0	2.3e-07	0			+			1	1	1
	281	miR-490	2.876e-07	1.1098e-06	0	1.9186e-06		1.94816	-	2.73792		0.375406	0.447468	0.0709474
	282	miR-491	0	0	2.329e-07	0			+			1	1	1
	283	miR-497	1.4381e-06	1.9421e-06	2.5623e-06	4.3855e-06		0.433453	0.833275	1.60858		0.774853	0.323239	0.0275065				◯
	284	miR-499-3p	2.876e-07	0	0	2.741e-07		-	-	-0.0693613		0.490991	0.447468	1
	285	miR-499-5p	5.7525e-06	2.2196e-06	1.6305e-06	3.2891e-06		-1.37389	-1.81887	-0.806496		0.0222173	0.00297446	0.15643		◯	◯
	286	miR-500	0.000102395	6.54769e-05	9.03784e-05	0.000157329		-0.645085	-0.180093	0.619641		8.13742e-08	0.0899831	1.36456e-10
	287	miR-500a-5p	3.45e-06	3.88e-06	7e-07	2.19e-06		0.1704	-2.3043	-0.6545		0.845672	0.00777833	0.374425			◯
	288	miR-502-3p	1.035e-05	5.55e-06	9.32e-06	1.37e-05		-0.9	-0.1523	0.4044		0.0315467	0.64663	0.235262
	289	miR-503	2.876e-07	2.774e-07	0	2.741e-07		-0.0520959	-	-0.0693613		1	0.447468	1
	290	miR-505	3.7391e-06	1.16527e-05	9.3174e-06	9.5932e-06		1.6399	1.31724	1.35932		0.000129242	0.00335722	0.00342831		◯	◯	◯
	291	miR-505-5p	2.9e-07	2.8e-07	0	0		-0.052	-	-		1	0.447468	0.487953
	292	miR-532-3p	2.876e-07	2.774e-07	2.329e-07	2.741e-07		-0.0520959	-0.304353	-0.0693613		1	1	1
	293	miR-532-5p	9.69299e-05	0.000131786	9.29406e-05	0.000171582		0.443185	-0.0606328	0.823882		1.5287e-05	0.578319	6.22368e-18
	294	miR-542-3p	7.1906e-06	5.2714e-06	4.1928e-06	1.64455e-05		-0.447926	-0.778198	1.19351		0.366029	0.0913022	0.000313894				◯
	295	miR-542-5p	8.629e-07	5.549e-07	0	2.741e-07		-0.636966	-	-1.65449		0.682076	0.0895955	0.363396
	296	miR-545-3p	2.0134e-06	1.3872e-06	3.2611e-06	2.1927e-06		-0.537458	0.695725	0.123075		0.574788	0.381493	1
	297	miR-545-5p	4.602e-06	5.2714e-06	5.1245e-06	5.7559e-06		0.195925	0.15515	0.322781		0.737332	0.870709	0.515923
	298	miR-551a	0	2.774e-07	0	2.741e-07		+		+		1	1	1
	299	miR-551b-3p	0	0	0	2.7e-07				+		1	1	1
	300	miR-574	8.629e-07	5.549e-07	4.659e-07	1.0964e-06		-0.636966	-0.889173	0.345509		0.682076	0.662249	1
	301	miR-574-5p	2.59e-06	1.39e-06	9.3e-07	2.74e-06		-0.9	-1.4742	0.0825		0.293994	0.0954174	1
	302	miR-582	3.4515e-06	9.1557e-06	6.5221e-06	2.24756e-05		1.40745	0.918113	2.70306		0.00263524	0.0791069	1.82693e-13		◯		◯
	303	miR-582-5p	5.8e-07	8.3e-07	7e-07	2.19e-06		0.533	0.2807	1.9305		1	1	0.110395
	304	miR-590-3p	9.78e-06	1.165e-05	1.048e-05	1.699e-05		0.2529	0.1001	0.7972		0.491905	0.821345	0.0103562
	305	miR-6087	8.63e-06	5.83e-06	1.304e-05	7.4e-06		-0.5666	0.5962	-0.2215		0.207103	0.082135	0.597699
	306	miR-615	1.4381e-06	0	4.659e-07	3.5632e-06		-	-1.62607	1.30901		0.0285343	0.254499	0.0979785		◯
	307	miR-628	1.06422e-05	6.9361e-06	8.6186e-06	1.45269e-05		-0.6176	-0.304271	0.44893		0.100023	0.413428	0.170189
	308	miR-628-3p	0	8.3e-07	0	1.1e-06		+		+		0.250244	1	0.125435
	309	miR-6516-3p	1.15e-06	0	2.3e-07	0		-	-2.3043	-		0.0581158	0.180195	0.0566909
	310	miR-652-3p	2.59e-06	8.3e-07	4.7e-07	2.47e-06		-1.637	-2.4742	-0.0695		0.0870534	0.0156417	1			◯
	311	miR-660-5p	5.724e-05	7.491e-05	6.289e-05	0.00010854		0.3882	0.1359	0.9232		0.00415031	0.32958	4.04894e-14
	312	miR-664-3p	2.876e-07	0	2.329e-07	8.223e-07		-	-0.304353	1.5156		0.490991	1	0.625435
	313	miR-664-5p	3.7391e-06	1.1098e-06	1.8635e-06	2.7409e-06		-1.75239	-1.00468	-0.448041		0.0283588	0.127856	0.534059		◯
	314	miR-670-3p	1.15e-06	2.77e-06	7e-07	8.2e-07		1.2699	-0.7193	-0.4846		0.180557	0.70773	0.720462
	315	miR-671-3p	4.0268e-06	3.3293e-06	9.317e-07	3.5632e-06		-0.274415	-2.1117	-0.17646		0.697108	0.00727764	0.848104			◯
	316	miR-671-5p	2.876e-07	1.9421e-06	1.1647e-06	2.1927e-06		2.75548	2.01782	2.93057		0.0706675	0.234215	0.0395525				◯
	317	miR-7	6.0401e-06	1.22076e-05	5.5904e-06	9.5932e-06		1.01514	-0.111621	0.66744		0.00867073	0.88109	0.108272		◯
	318	miR-7-1-3p	5.8e-07	1.94e-06	2.33e-06	2.19e-06		1.7554	2.0177	1.9305		0.180327	0.0779182	0.110395
	319	miR-708-3p	3.1639e-06	2.2196e-06	7.4539e-06	1.3705e-06		-0.511404	1.23629	-1.207		0.496933	0.0133607	0.135577			◯
	320	miR-708-5p	4.3144e-06	1.6647e-06	2.7952e-06	2.1927e-06		-1.3739	-0.626208	-0.976451		0.0490344	0.333403	0.144359		◯
	321	miR-7134-3p	1.29432e-05	1.19301e-05	3.7269e-06	1.15119e-05		-0.117588	-1.79615	-0.169068		0.749503	6.78287e-06	0.593711			◯
	322	miR-7134-5p	1.1505e-06	8.323e-07	9.317e-07	2.7409e-06		-0.467085	-0.304324	1.25239		0.721907	1	0.181337
	323	miR-7135-3p	2.876e-07	5.549e-07	2.329e-07	1.0964e-06		0.948164	-0.304353	1.93064		1	1	0.375725
	324	miR-7135-5p	0	0	2.329e-07	5.482e-07			+	+		1	1	0.50029
	325	miR-7137-3p	0	0	0	2.741e-07				+		1	1	1
	326	miR-7137-5p	5.753e-07	1.3872e-06	1.1647e-06	1.6446e-06		1.26979	1.01757	1.51535		0.453657	0.471035	0.290205
	327	miR-7138-3p	2.5886e-06	1.6647e-06	1.6305e-06	4.1114e-06		-0.63691	-0.666858	0.667458		0.447297	0.452595	0.310841
	328	miR-7138-5p	1.4381e-06	1.3872e-06	4.659e-07	1.9186e-06		-0.0519882	-1.62607	0.41589		1	0.254499	0.775198
	329	miR-7139-3p	2.876e-07	8.323e-07	2.329e-07	2.741e-07		1.53304	-0.304353	-0.0693613		0.625243	1	1
	330	miR-7139-5p	2.8475e-05	3.07963e-05	2.84179e-05	6.19448e-05		0.113061	-0.00289589	1.12129		0.581525	1	2.45118e-11				◯
	331	miR-7142-3p	0.000167398	0.000118191	0.000150009	0.000264225		-0.50216	-0.158231	0.658482		4.67274e-08	0.0579742	1.21549e-18
	332	miR-7143-3p	2.876e-07	0	0	0		-	-	-		0.490991	0.447468	0.487953
	333	miR-7143-5p	0	0	2.329e-07	0			+			1	1	1
	334	miR-7144-5p	2.876e-07	2.774e-07	0	2.741e-07		-0.0520959	-	-0.0693613		1	0.447468	1
	335	miR-744	1.09298e-05	8.0459e-06	1.44419e-05	1.37046e-05		-0.441941	0.401994	0.326393		0.223588	0.191535	0.337306
	336	miR-758	0	0	2.329e-07	0			+			1	1	1
	337	miR-760	0	0	2.3e-07	0			+			1	1	1
	338	miR-769-3p	9.4917e-06	1.02654e-05	5.3575e-06	1.28823e-05		0.113051	-0.825107	0.440652		0.811354	0.0428883	0.181617
	339	miR-769-5p	0.000171137	0.000109591	7.0579e-05	0.000199539		-0.643031	-1.27784	0.221516		4.35442e-12	2.15943e-38	0.00546469			◯
	340	miR-873-5p	0	5.5e-07	0	8.2e-07		+		+		0.500162	1	0.250435
	341	miR-874	0	0	0	2.741e-07				+		1	1	1
	342	miR-885-5p	1.1505e-06	2.774e-07	2.329e-07	2.741e-07		-2.05222	-2.30448	-2.06949		0.21061	0.180195	0.208005
	343	miR-9	1.1505e-06	2.774e-07	4.659e-07	8.223e-07		-2.05222	-1.30417	-0.484524		0.21061	0.417807	0.720462
	344	miR-92a	0.000837279	0.000767966	0.000392494	0.000810217		-0.124665	-1.09304	-0.0474005		0.00114098	2.24197e-141	0.20978			◯
	345	miR-92a-1-5p	2.9e-07	1.11e-06	9.3e-07	5.5e-07		1.948	1.6957	0.9305		0.375406	0.388722	1
	346	miR-92b-3p	0.000231251	0.000513827	0.000152572	0.000465683		1.15182	-0.599973	1.00989		2.56817e-86	2.28143e-15	6.38841e-64		◯		◯
	347	miR-92b-5p	0	2.774e-07	0	1.0964e-06		+		+		1	1	0.125435
	348	miR-93-5p	0.00012253	7.269e-05	6.708e-05	0.00011841		-0.7533	-0.8691	-0.0494		1.54101e-11	1.69588e-15	0.632629
	349	miR-935	0	5.549e-07	6.988e-07	5.482e-07		+	+	+		0.500162	0.258279	0.50029
	350	miR-95	0	0	2.329e-07	0			+			1	1	1
	351	miR-96-5p	4.372e-05	5.632e-05	4.472e-05	6.167e-05		0.3654	0.0328	0.4963		0.0194064	0.870835	0.00114387
	352	miR-98	0.000596248	0.000545733	0.000464004	0.000946166		-0.127717	-0.361775	0.66618		0.00507727	1.49746e-15	7.14169e-64
	353	miR-98-3p	0	2.8e-07	0	5.5e-07		+		+		1	1	0.50029
	354	miR-99a	0	3.3293e-06	9.317e-07	4.6596e-06		+	+	+		0.000498764	0.133294	1.64754e-05		◯		◯
	355	miR-99b	0.00073057	0.000177287	0.000209641	0.000547636		-2.04294	-1.8011	-0.415804		1.20648e-281	1.56064e-262	3.99891e-22		◯	◯
	356	miR-99b-3p	6.33e-06	6.94e-06	3.96e-06	1.069e-05		0.1324	-0.6762	0.7564		0.772572	0.150283	0.0542503
	a Normalized miRNA read counts were used to identify miRNAs with differences in abundance.
	b To identify miRNAs with at least a two-fold change in expression, fold changes in miRNA abundance between control and ORF libraries were calculated by log2 transforming the normalized ORF/control ratios. +, miRNAs detected in the ORF
	library but not in the control; -, miRNAs detected in the control library but not in ORF libraries; Blank, undetected miRNAs.
	c Raw, unnormalized miRNA read counts were also statistically analyzed for differential expression by Fisher's exact test (P < 0.05).
	d Circles denote ORF-regulated miRNAs.
