# Supplementary material for: Changes in cellular microRNA expression induced by porcine circovirus type 2-encoded proteins
Source: Vet Res. 2015 Apr 10;46(1):39. doi: 10.1186/s13567-015-0172-5 (PMC4391141; doi:10.1186/s13567-015-0172-5)
Supplement: Additional file 9: — Expression patterns of clustered miRNAs. Expression patterns of individual miRNAs in 32 clusters identified in this study. [file 13567_2015_172_MOESM9_ESM.xls]

## Sheet: Additional file 9
	Additional file 9 Expression patterns of clustered miRNAs
	No.	miRNA precursor	Chromosomal positiona			Distanceb (bp)	Mature miRNA	Differential regulationc
			Chromosome	Start	End			ORF1	ORF2	ORF3
	1	pre-miR-181a-2	Chr. 1	299322152	299322231	1783	miR-181a	▲		▲
		pre-miR-181b-2	Chr. 1	299324014	299324099		miR-181b	▲	▲	▲
	2	pre-miR-194a	Chr. 2	6416779	6416854	126	miR-194a	▲	▲	▲
		pre-miR-192	Chr. 2	6416980	6417059		miR-192	▲		▲
	3	pre-miR-23a	Chr. 2	65581838	65581907	108	miR-23a
							miR-23a-5p
		pre-miR-27a	Chr. 2	65582015	65582096		miR-27a
						78	miR-27a-5p		▲
		pre-miR-24-1	Chr. 2	65582174	65582245		miR-24-1-5p
	4	pre-miR-181d	Chr. 2	65553566	65553487	98	miR-181d-5p		▲	▲
		pre-miR-181c	Chr. 2	65553750	65553664		miR-181c
	5	pre-let-7a-2	Chr. 3	44864433	44864524	276	let-7a
							let-7a-3p
		pre-let-7f-2	Chr. 3	44864800	44864896		let-7f
		pre-let-7d	Chr. 3	44867267	44867362	2371	let-7d-3p
							let-7d-5p
	6	pre-miR-30d	Chr. 4	6713518	6713596	4047	miR-30d
							miR-30d-3p
		pre-miR-30b	Chr. 4	6717643	6717718		miR-30b-3p
							miR-30b-5p
	7	pre-miR-99b	Chr. 6	51858217	51858286	90	miR-99b	▼	▼
							miR-99b-3p
		pre-let-7e	Chr. 6	51858376	51858455		let-7e		▼
						397	let-7e-3p
		pre-miR-125a	Chr. 6	51858852	51858931		miR-125a	▼	▼
							miR-125a-3p	▼
	8	pre-miR-30c-1	Chr. 6	157473674	157473595	2981	miR-30c-1-3p	▼
		pre-miR-30e	Chr. 6	157476734	157476655		miR-30e-3p
							miR-30e-5p
	9	pre-miR-29b-2	Chr. 9	148552438	148552521	476	miR-29b	▲	▲	▲
							miR-29b-2-5p
		pre-miR-29c	Chr. 9	148552997	148553084		miR-29c
							miR-29c-5p
	10	pre-let-7a-1	Chr. 9	54378138	54378059	5244	let-7a
		pre-miR-100	Chr. 9	54383461	54383382		miR-100
	11	pre-miR-194b-2	Chr. 10	11962863	11962940	209	miR-194b-5p
		pre-miR-215-2	Chr. 10	11963149	11963244		miR-215
	12	pre-miR-215-1	Chr. 10	11786662	11786567	209	miR-215
		pre-miR-194b-1	Chr. 10	11786948	11786871		miR-194b-5p
	13	pre-miR-181b-1	Chr. 10	26426936	26426857	82	miR-181b	▲	▲	▲
		pre-miR-181a-1	Chr. 10	26427121	26427018		miR-181a	▲		▲
							miR-181a-3p
	14	pre-miR-24	Chr. 10	31340413	31340334	467	miR-24-3p
		pre-miR-27b	Chr. 10	31340959	31340880		miR-27b-3p
						155	miR-27b-5p	▲	▲
		pre-miR-23b	Chr. 10	31341193	31341114		miR-23b
	15	pre-miR-17	Chr. 11	66610060	66610136	59	miR-17-3p
							miR-17-5p
		pre-miR-18a	Chr. 11	66610195	66610286		miR-18a
						57	miR-18a-3p
		pre-miR-19a	Chr. 11	66610343	66610424		miR-19a
						89	miR-19a-5p
		pre-miR-20a	Chr. 11	66610513	66610583		miR-20a
						59	miR-20a-3p
		pre-miR-19b-1	Chr. 11	66610642	66610721		miR-19b
						41	miR-19b-1-5p
		pre-miR-92a-1	Chr. 11	66610762	66610841		miR-92a		▼
							miR-92a-1-5p
	16	pre-miR-301a	Chr. 12	37079088	37079169	9000	miR-301a-3p
							miR-301a-5p
		pre-miR-454	Chr. 12	37088088	37088158		miR-454-3p
	17	pre-miR-144	Chr. 12	47176953	47177028	86	miR-144
							miR-144-5p
		pre-miR-451	Chr. 12	47177114	47177178		miR-451
	18	pre-miR-497	Chr. 12	54717025	54717104	211	miR-497			▲
		pre-miR-195	Chr. 12	54717315	54717394		miR-195		▼
	19	pre-miR-132	Chr. 12	50015799	50015722	352	miR-132
							miR-132-5p
		pre-miR-212	Chr. 12	50016232	50016151		miR-212-3p
	20	pre-miR-15b	Chr. 13	108388133	108388230	60	miR-15b
							miR-15b-3p
		pre-miR-16	Chr. 13	108388290	108388366		miR-16
	21	pre-miR-99a	Chr. 13	191558610	191558689	647	miR-99a	▲		▲
		pre-let-7c	Chr. 13	191559336	191559429		let-7c	▲		▲
	22	pre-miR-425	Chr. 13	34898190	34898111	411	miR-425-3p
							miR-425-5p	▼	▼
		pre-miR-191	Chr. 13	34898680	34898601		miR-191	▼	▼
	23	pre-miR-130b	Chr. 14	53695641	53695562	258	miR-130b
							miR-130b-5p	▼
		pre-miR-301b	Chr. 14	53695980	53695899		miR-301b
	24	pre-miR-449a	Chr. 16	36468205	36468118	39	miR-449a	▲	▲
		pre-miR-449b	Chr. 16	36468323	36468244		miR-449b-5p
	25	pre-miR-29b-1	Chr. 18	19034822	19034902	323	miR-29b	▲	▲	▲
							miR-29b-1-5p
		pre-miR-29a	Chr. 18	19035225	19035310		miR-29a
							miR-29a-5p
	26	pre-miR-183	Chr. 18	20030651	20030720		miR-183
						173	miR-183-3p
		pre-miR-96	Chr. 18	20030893	20030964	4248	miR-96-5p
		pre-miR-182	Chr. 18	20035212	20035295		miR-182
	27	pre-miR-532	Chr. X	48632025	48632104	287	miR-532-3p
							miR-532-5p
		pre-miR-188	Chr. X	48632391	48632452		miR-188-5p
		pre-miR-500	Chr. X	48637994	48638073	5542	miR-500
						393	miR-500a-5p		▼
		pre-miR-362	Chr. X	48638466	48638544		miR-362
						2275	miR-362-3p
		pre-miR-660	Chr. X	48640819	48640888	2321	miR-660-5p
		pre-miR-502	Chr. X	48643209	48643289		miR-502-3p
	28	pre-miR-221	Chr. X	45274942	45274873	671	miR-221-3p	▲
							miR-221-5p	▲	▲	▲
		pre-miR-222	Chr. X	45275692	45275613		miR-222	▲
							miR-222-5p	▲	▲	▲
	29	pre-miR-98	Chr. X	51800943	51800864	785	miR-98
		pre-let-7f-1	Chr. X	51801810	51801728		let-7f
							let-7f-1-3p
	30	pre-miR-421	Chr. X	67425109	67425032	77	miR-421-3p
							miR-421-5p
		pre-miR-374b	Chr. X	67425265	67425186		miR-374b-3p
							miR-374b-5p
	31	pre-miR-545	Chr. X	67530274	67530196	87	miR-545-3p
							miR-545-5p
		pre-miR-374a	Chr. X	67530440	67530361		miR-374a-3p
							miR-374a-5p
	32	pre-miR-92a-2	Chr. X	126199591	126199512	59	miR-92a		▼
		pre-miR-19b-2	Chr. X	126199729	126199650	290	miR-19b
		pre-miR-18b	Chr. X	126200101	126200019		miR-18b
		pre-miR-106a	Chr. X	126200263	126200183	82	miR-106a
	a The chromosomal locations of miRNA precursors are indicated by chromosome number and sequence coordinates (start and end).
	b The distance between neighboring miRNA precursors in a cluster.
	c ▲, miRNAs up-regulated by the corresponding ORF; ▼, miRNAs down-regulated by the corresponding ORF.
