# Supplementary material for: Changes in cellular microRNA expression induced by porcine circovirus type 2-encoded proteins
Source: Vet Res. 2015 Apr 10;46(1):39. doi: 10.1186/s13567-015-0172-5 (PMC4391141; doi:10.1186/s13567-015-0172-5)
Supplement: Additional file 10: — Predicted targets of miRNAs up- or down-regulated by PCV2 ORFs. List of target genes of ORF-up-regulated or ORF-down-regulated miRNAs that were predicted by at least five of the eleven established miRNA target prediction tools integrated into miRecords. [file 13567_2015_172_MOESM10_ESM.xls]

## Sheet: Additional file 10
	Additional file 10 Predicted targets of miRNAs up- or down-regulated by PCV2 ORFs
	No.		Target of ORF-up-regulated miRNAs				Target of ORF-down-regulated miRNAs
			ORF1	ORF2	ORF3		ORF1	ORF2	ORF3
	1		HMGA2a	EIF2C3	HMGA2		ARID3B	LIN28	TEAD1
	2		TRIM71	CAMTA1	TRIM71		ALPK3	HMGA2	PCDHA8
	3		MYC	PMEPA1	MYC		MAP3K11	CDC25A	PAK6
	4		NRAS	MATR3	NRAS		SMEK1	CCND1	PCDH9
	5		SMARCAD1	CAMK2N1	SMARCAD1		CGN	ZNF583	HCN4
	6		SLC35D2	TAOK3	SLC35D2		PTPN18	DIAPH2	PTPRE
	7		CLP1	TIPARP	CLP1		DIS3L2	CCNJ	DMN
	8		DIAPH2	ZNF385A	DIAPH2		IRF4	ACVR1C	SPATA2
	9		ZNF583	PDS5A	ZNF583		FAM116A	SMARCAD1	CORO2B
	10		MAP4K3	HIC2	MAP4K3		SYVN1	IGF2BP3	PCDHA1
	11		ACVR1C	NRXN2	ACVR1C		OAZ2	PRPF38B	HIC2
	12		SLC25A24	TOX	SLC25A24		MAP2K7	SOCS4	SLC16A2
	13		UHRF2	NUFIP2	UHRF2		NIN	MAP4K3	PRKAR2A
	14		C10orf6	SLC17A6	C10orf6		CPSF6	CLP1	PCDHAC1
	15		DDX19A	TGIF2	DDX19A		SLC35A4	NRAS	PCDHA12
	16		LRIG3	CBX7	LRIG3		TNFSF4	PDPR	PCDHA13
	17		LGR4	MEIS2	LGR4		TGOLN2	PLEKHG6	PCDHA7
	18		CDC25A	ZMAT2	CDC25A		STARD13	C10orf6	PCDHA10
	19		BIN3	NIPBL	BIN3		SUV39H1	LRIG3	PCDHA2
	20		MASP1	TP53INP1	MASP1		EIF2C2	UHRF2	PCDHA3
	21		CCNJ	BTBD10	CCNJ		ABHD3	DDX19A	SGMS1
	22		GAS7	C14orf4	GAS7		SEMA4D	MASP1	PCDHAC2
	23		SLC25A27	ZBTB10	SLC25A27		CSNK2A1	LGR4	CAMK2D
	24		IGF2BP3	TBC1D15	IGF2BP3		KIAA0174	BIN3	PRX
	25		CASP3	BACH2	CASP3		FAM118A	SLC35D2	SLC8A1
	26		CDC34	HOXC4	CDC34		MCL1	DUSP16	PCDHA6
	27		STK40	STAT5B	STK40		BAP1	GAS7	RANBP10
	28		SLC20A1	SOX4	SLC20A1		PARP14	SLC25A27	KIAA1328
	29		TGFBR1	RBMS1	TGFBR1		GALNT7	CASP3	GATAD2B
	30		COIL	PTPRZ1	COIL		KLF13	CDC34	LRFN5
	31		HAND1	PPP1R12A	HAND1		TMEM77	SLC20A1	CA10
	32		DUSP16	FMR1	DUSP16		ELOVL6	FRAS1	SMCR7L
	33		LIMD2	EP300	LIMD2		CCNJ	TGFBR1	PCDHA5
	34		HOXD1	BMPR2	HOXD1		MYT1	COIL	NR1D1
	35		C15orf41	RBMS3	C15orf41		FUT4	HAND1	IKZF4
	36		SOCS4	RUNX1	SOCS4		SLC38A9	SCD	CADM4
	37		PBX3	NR3C2	PBX3		GTPBP2	LIMD2	CHKB
	38		GAN	JAG1	GAN		SLITRK6	SNX16	ATP1A3
	39		SNX16	EIF4G3	SNX16		IER3IP1	STK40	FAM134C
	40		DMD	ACSL4	DMD		OSBPL9	USP38	HIPK1
	41		MST150	SLBP	MST150		VPS4B	PBX3	SEC24C
	42		PPP1R15B	CDC42EP3	PPP1R15B		ASB13	MST150	FMNL3
	43		ABCC5	CIB2	ABCC5		SH3TC2	BCL7A	THRA
	44		USP38	NPEPPS	USP38		GALNT14	PPP1R15B	ARID1A
	45		SCD	NR4A2	SCD		COPS7B	DMD	GPSN2
	46		TMEM2	CACNG2	TMEM2		FBXW4	C15orf41	LRRC16B
	47		GCNT4	TSHZ1	GCNT4		SLC4A10	GAN	C6orf134
	48		GOLT1B	GABBR2	GOLT1B		KLC2	ABCC5	LUZP1
	49		RSPO2	ETS1	RSPO2		DUS1L	HOXD1	CPEB4
	50		LIN28B	ZFP36L1	LIN28B		CCDC21	TMEM2	DAB2IP
	51		ZFYVE26	DLGAP2	ZFYVE26		TMEM168	GDF6	PCDH10
	52		LRIG2	APC	LRIG2		TRIB2	BZW2	PALM2
	53		CYP19A1	NR4A3	CYP19A1		PCTP	LRIG2	LRRC15
	54		PDPR	DYNC1LI2	PDPR		MARK1	ANKRD43	SMG7
	55		GDF6	MAT2A	GDF6		TBX4	CYP19A1	APP
	56		HIC2	RNF34	HIC2		SLC39A9	GOLT1B	MSI1
	57		DHX57	CPEB4	DHX57		RNF121	RSPO2	RAE1
	58		ANKRD43	ST8SIA4	ANKRD43		ASB6	HIC2	ATP6V1F
	59		COL3A1	C6orf62	COL3A1		IMPAD1	ZFYVE26	AKAP6
	60		BZW2	LPP	BZW2		UBE2R2	RPUSD3	EPHB2
	61		PRPF38B	INPP5A	PRPF38B		SEMA4C	DHX57	NFATC3
	62		COL1A1	HOXA11	COL1A1		RAB6B	ADRB2	SF1
	63		RPUSD3	LRRC32	RPUSD3		SEMA4B	GCNT4	KCNN3
	64		ADRB2	SPRY4	ADRB2		ADCY1	LIN28B	HOXB5
	65		TMC7	PDGFRA	TMC7		MTMR3	COL1A1	GOLGA7
	66		DCLRE1B	PRKCD	DCLRE1B		USP37	SLC25A24	CDC42
	67		RNF38	SOX5	RNF38		ATP10D	COL3A1	SETD5
	68		FNDC3B	PAPOLG	FNDC3B		HOMEZ	CPA4	DLG2
	69		NLK	LRBA	NLK		SORCS2	DTX2	ARCN1
	70		FAM160B2	EED	FAM160B2		ABHD6	ANKFY1	BAI1
	71		EIF2C3	NFAT5	EIF2C3		EIF5A2	NOPE	GNB3
	72		ELOVL4	DERL1	ELOVL4		CNNM1	RAB40C	SOX13
	73		MESDC1	NCOA2	MESDC1		RAPGEFL1	CERCAM	MBOAT5
	74		ZNF644	ARSJ	ZNF644		MAP6	CTDSPL2	TMED5
	75		TRIB2	ARFGEF2	TRIB2		CBX7	NLK	RAB14
	76		CDV3	RAD21	CDV3		FAM126B	COL14A1	ANKFY1
	77		CTDSPL2	PRKCE	CTDSPL2		CRB2	TRIB2	C12orf48
	78		ZBTB10	GATA6	ZBTB10		IL16	CRY2	RIC8B
	79		ANKFY1	RAB11A	ANKFY1		MAMDC2	FAM160B2	KIAA0746
	80		PRDM2	SLITRK1	PRDM2		FAM123A	TMED5	PCDHA11
	81		KCTD17	AKAP6	KCTD17		ZSCAN29	LRIG1	ZNF385A
	82		LIN28	IRS2	LIN28		TSEN54	EFHD2	MED13L
	83		TMED5	SYNPR	TMED5		QKI	OSBPL3	CPNE6
	84		VASH2	BHLHB2	VASH2		MKNK2	ZNF294	PITPNA
	85		PLA2G3	PIK3R3	PLA2G3		CXorf23	ZBTB10	EIF2C1
	86		CERCAM	CDC42BPA	CERCAM		UBE2L3	ELOVL4	FBXL11
	87		NPEPL1	CUL3	NPEPL1		NAIF1	DCLRE1B	SSBP2
	88		GPX7	MBNL2	GPX7		RBM38	PPP1R16B	FAM53B
	89		EFHD2	UBE2B	EFHD2		RNF144B	GPX7	LPHN1
	90		C15orf29	DOCK7	C15orf29		USP12	RNF38	KIF1B
	91		GNPTAB	PURB	GNPTAB		OLFML2A	FNDC3B	PCDHA4
	92		CPA4	PPP1R12B	CPA4		LACTB	PLA2G3
	93		CDH22	SEL1L	CDH22		ATOH8	PRDM2
	94		RAB40C	SEC24C	RAB40C		ABTB1	GNPTAB
	95		CRY2	SCOC	CRY2		EIF1AD	MESDC1
	96		MNT	ATG5	MNT		PLXNA1	C6orf211
	97		CHD7	FOXP1	CHD7		PCGF6	BEGAIN
	98		SEMA4C	ADO	SEMA4C		SH3BP5L	FBXL12
	99		SEMA4G	NMT2	SEMA4G		CPEB4	SMCR7L
	100		ABCB9	NRXN1	ABCB9		VCPIP1	SSH1
	101		FAM118A	SYNE1	FAM118A		NUP210	NXT2
	102		SMCR7L	ARHGEF7	SMCR7L		TMEM180	FLJ20309
	103		SSH1	KLHL2	SSH1		EAF1	YOD1
	104		NXT2	CDKN2AIP	NXT2		FGF5	CHD7
	105		STX17	ABI3BP	STX17		ZBTB47	SEMA4C
	106		YOD1	PCDHA12	YOD1		NIPA1	DDEF1
	107		PLCB4	CLASP1	PLCB4		RFXANK	USP47
	108		DDEF1	TRIM2	DDEF1		MADD	RAVER2
	109		XKR8	PCDHA3	XKR8		TOR2A	ETNK2
	110		JMJD1A	HISPPD1	JMJD1A		SAMD10	FNDC3A
	111		ETNK2	TBC1D1	ETNK2		ANTXR2	SEMA4G
	112		PLEKHG6	KANK1	PLEKHG6		MFN1	FAM118A
	113		GALNT1	PCDHA4	GALNT1		FAM78A	FIGN
	114		ZNF512B	GPD1L	ZNF512B		TP53INP1	STX17
	115		COL14A1	PCDHA5	COL14A1		C9orf86	C1orf26
	116		C9orf7	OSBPL3	C9orf7		MAN1B1	TRPM6
	117		NOPE	PCDHA10	NOPE		NCAN	FAM135A
	118		DTX2	SEMA4G	DTX2		STC1	ZNF644
	119		BEGAIN	TMEM16A	BEGAIN		STAT3	ARHGAP20
	120		EIF2C4	FAM13B1	EIF2C4		SLC7A1	RGAG1
	121		KLHL24	PI4K2B	KLHL24		PPP2R5C	CASKIN1
	122		TRPM6	HECA	TRPM6		PPAT	CDV3
	123		FAM135A	CTTNBP2NL	FAM135A		MAP3K10	INTS2
	124		GPR137	PCDHAC1	GPR137		MSI1	C9orf7
	125		C1orf26	PCDHAC2	C1orf26		M6PR	PLEKHH1
	126		ARHGAP20	PCDHA1	ARHGAP20		LIFR	EIF2C4
	127		RGAG1	GAPVD1	RGAG1		KCNS3	ZNF512B
	128		INTS2	EPC2	INTS2		ITGA9	GALNT1
	129		FBXL12	KIAA0423	FBXL12		TDG	MNT
	130		FLJ20309	NPTXR	FLJ20309		TEF	BNC2
	131		PLEKHH1	ZBTB4	PLEKHH1		UVRAG	GPR137
	132		FIGN	LRP12	FIGN		RAB3D	ABCB9
	133		VCPIP1	GREM1	VCPIP1		WARS	KLHL24
	134		HOXA1	YWHAG	HOXA1		FOXS1	XKR8
	135		C3orf64	PKNOX2	C3orf64		EIF4EBP1	RFXDC1
	136		NSMCE2	RLF	NSMCE2		SGPL1	PGM2L1
	137		ARHGEF15	G3BP2	ARHGEF15		SLC4A4	C3orf64
	138		PRTG	CENTB2	PRTG		PRKRA	NSMCE2
	139		SFRS12IP1	SIRT1	SFRS12IP1		BSN	ARHGEF15
	140		FAM84B	HOXC8	FAM84B		ZNF76	PRTG
	141		GRIK2	LEMD3	GRIK2		CORO2A	SFRS12IP1
	142		FLJ36031	LRRN1	FLJ36031		ITGB3	FAM84B
	143		LOC285636	PCDHA6	LOC285636		ETV6	GRIK2
	144		PGM2L1	PCDHA8	PGM2L1		NCOR2	LSM11
	145		RFXDC1	BTBD3	RFXDC1		SSTR3	DCUN1D3
	146		SLC38A9	GLS	SLC38A9		LFNG	RDH10
	147		LCORL	ZFAND6	LCORL		SCNN1A	COL24A1
	148		TTL	KIAA0528	TTL		PODXL	CCDC100
	149		ATP2A2	TSC22D2	ATP2A2		ASAH3L	SP8
	150		MEIS2	PCNP	MEIS2		MED15	HOXA1
	151		CD200R1	UBP1	CD200R1		BRPF1	LCORL
	152		POM121	RABGEF1	POM121		MTUS1	TTL
	153		RDH10	TARDBP	RDH10		FLJ33360	ATP2A2
	154		DCUN1D3	ADAMTS6	DCUN1D3		CACNB1	CD200R1
	155		LSM11	ATP2B1	LSM11		UBN1	POM121
	156		CPEB2	BAI3	CPEB2		TRAPPC6B	FLJ36031
	157		GDPD1	EIF4A2	GDPD1		ABR	LOC285636
	158		SP8	ETV6	SP8		ENPEP	CPEB2
	159		MED8	ACSL1	MED8		E2F3	NAPEPLD
	160		PPAPDC2	HLF	PPAPDC2		DUSP6	PPAPDC2
	161		SPRYD4	E2F7	SPRYD4		BAI1	SPRYD4
	162		C10orf140	ITGA3	C10orf140		ARCN1	C10orf140
	163		C14orf181	LMO3	C14orf181		GPC4	C14orf181
	164		NAPEPLD	ATP2B2	NAPEPLD		BMPR2	RAB15
	165		RAB15	CBLB	RAB15		PRDM1	TMEM110
	166		GNAL	KPNB1	GNAL		BAK1	ZNF710
	167		RNF7	LBR	RNF7		ANPEP	GDPD1
	168		ARRDC4	FLJ38973	ARRDC4		ACCN2	PLCB4
	169		RBM38	LYCAT	RBM38		PAFAH1B1	GNAL
	170		TMEM65	ATP1B1	TMEM65		PPME1	RNF7
	171		E2F6	LIN28B	E2F6		DAZAP2	ARRDC4
	172		NRK	ZC3H6	NRK		EDEM1	RBM38
	173		ZNF710	RSPO2	ZNF710		CDR2L	TMEM65
	174		TMEM110	C3orf59	TMEM110		GRHL1	E2F6
	175		FRAS1	ZNF800	FRAS1		SH3BP4	NRK
	176		LOXL3	SS18L1	LOXL3		TRPS1	NPEPL1
	177		FAM104A	PHF3	FAM104A		BAZ2A	CECR6
	178		CGNL1	DAZAP2	CGNL1		SLCO3A1	PPP1R12B
	179		RAB11FIP4	CPD	RAB11FIP4		SEC14L2	DDI2
	180		GTF2I	OTUD4	GTF2I		GAB2	USP32
	181		ZCCHC3	DPYSL2	ZCCHC3		RHOQ	LOXL3
	182		SURF4	GRM5	SURF4		PAN2	FAM104A
	183		RASL10B	EN2	RASL10B		RNF44	CGNL1
	184		USP32	B4GALT1	USP32		CPEB3	RAB11FIP4
	185		LCOR	ACVR2A	LCOR		RBM7	SLC25A18
	186		KCNC2	PPP3R1	KCNC2		ZNF691	AP1S1
	187		CHD9	ADAM11	CHD9		ZBTB7A	KCTD17
	188		KIAA1539	CD4	KIAA1539		C1orf144	C15orf29
	189		EDEM3	IL1A	EDEM3		MIZF	VASH2
	190		TRIB1	LONRF1	TRIB1		PHF15	TMC7
	191		SLC25A18	PLAG1	SLC25A18		TBC1D1	VCPIP1
	192		CECR6	CACNB2	CECR6		HIC2	CHD9
	193		PPP1R12B	PTPN9	PPP1R12B		SMG1	KIAA1539
	194		DDI2	TIMP3	DDI2		CDC2L6	EDEM3
	195		ABCC10	STC1	ABCC10		KIF1B	TRIB1
	196		STARD13	DHX57	STARD13		ATP1B4	GTF2I
	197		SLAMF6	TGFBI	SLAMF6		CASC3	ZCCHC3
	198		SLC16A14	NR3C1	SLC16A14		ETS1	SURF4
	199		FLJ31818	PAWR	FLJ31818		ADAMTS4	RPUSD2
	200		ZCCHC5	MAMDC2	ZCCHC5		DOCK3	SYT11
	201		HOXA9	PAM	HOXA9		ENTPD4	KTELC1
	202		SCUBE3	RNF182	SCUBE3		PCSK7	ZNF362
	203		COL24A1	NOVA1	COL24A1		NCAM2	SLC16A14
	204		CCDC100	GABRA1	CCDC100		HOXC6	FLJ31818
	205		ZNF362	FKBP1A	ZNF362		FLOT2	ZCCHC5
	206		KTELC1	ITGB8	KTELC1		PHC2	SENP5
	207		SYT11	ATXN1	SYT11		DVL3	SCUBE3
	208		GALNTL2	SPIRE1	GALNTL2		MLF2	NIPA1
	209		AP1S1	PNRC2	AP1S1		HCN4	KCNC2
	210		ZNF280B	KLHL5	ZNF280B		LNPEP	RASL10B
	211		DYRK1A	SEPT3	DYRK1A		HIVEP2	ABCC10
	212		SLC26A9	TM9SF3	SLC26A9		DYNLT3	STARD13
	213		LOC144097	CARM1	LOC144097		MXD4	SLAMF6
	214		NIPA1	INPP5E	NIPA1		TNFAIP3	GALNTL2
	215		RPUSD2	KIAA1219	RPUSD2		DPF2	ZNF280B
	216		GATM	ANKRD50	GATM		SNAI1	DYRK1A
	217		PPP1R16B	ADCY1	PPP1R16B		MTF1	SLC26A9
	218		COL4A2	C14orf43	COL4A2		MEF2D	LOC144097
	219		MAPK6	ZNF615	MAPK6		ST8SIA4	YTHDF3
	220		RDX	FLJ20160	RDX		LOXL1	CCR7
	221		RGS16	ZDHHC7	RGS16		DAG1	PAK1
	222		SLC6A1	SIPA1L2	SLC6A1		C15orf29	PAPPA
	223		SMARCC1	ARRDC3	SMARCC1		BCL11A	PDGFB
	224		TEAD3	PHTF2	TEAD3		TTYH2	PIGA
	225		SNN	OSBPL8	SNN		TSSK2	PLAGL2
	226		NDST2	RBM25	NDST2		YES1	MAPK6
	227		IKBKAP	CCNJ	IKBKAP		SLC38A2	RDX
	228		PLAGL2	RIN2	PLAGL2		PPP1CC	RGS16
	229		PIGA	LIN7C	PIGA		R3HDM1	SLC6A1
	230		PDGFB	PI4K2A	PDGFB		ADAMTS5	SMARCC1
	231		COL15A1	FBXO33	COL15A1		PITX2	OLR1
	232		COL19A1	MAP3K3	COL19A1		BACH1	NOVA1
	233		DLST	LRRC8D	DLST		BAZ2B	COL4A1
	234		E2F5	PCDHA2	E2F5		DOK4	COL4A2
	235		GNS	PCDHA13	GNS		NFAT5	COL15A1
	236		IL13	ADAMTS18	IL13		RNF19A	COL19A1
	237		NOVA1	SLC38A2	NOVA1		SRR	DLST
	238		PAK1	MED8	PAK1		HNRNPH3	E2F5
	239		PAPPA	FIGN	PAPPA		ERC2	GNS
	240		CHRD	PCDHA7	CHRD		DPP10	HMGA1
	241		SOCS1	C10orf6	SOCS1		SHROOM3	IL13
	242		IRS2	CCAR1	IRS2		NLK	MAP3K3
	243		FGF11	NAALADL2	FGF11		KIAA1199	TEAD3
	244		STX3	KRAS	STX3		MEX3C	SNN
	245		SLC4A4	C17orf39	SLC4A4		C10orf6	NDST2
	246		SNAP23	C5orf41	SNAP23		C14orf101	IKBKAP
	247		RIOK3	SLITRK2	RIOK3		ALS2CR2	CHRD
	248		OSMR	CARD11	OSMR		ZBTB10	SOCS1
	249		SEMA3F	MEX3B	SEMA3F		LRRC8E	IRS2
	250		CCR7	USP42	CCR7		CUGBP1	SLC4A4
	251		ADRB3	MTPN	ADRB3		ADAMTS6	SNAP23
	252		DCX	FAM160A2	DCX		ZNF800	RIOK3
	253		IL10	PCDHA9	IL10		C3orf58	OSMR
	254		FASLG	ATP2A2	FASLG		GPR161	ADRB3
	255		HTR4	LARP4	HTR4		NCOA1	DCX
	256		IGF1R	SLC25A25	IGF1R		RTKN2	IL10
	257		OPRM1	C7orf41	OPRM1		PPTC7	FASLG
	258		PPP3CA	MIER3	PPP3CA		ST5	CACNA1D
	259		RORC	CPNE2	RORC		SYS1	HTR4
	260		DGAT2L4	RNF145	DGAT2L4		C1orf21	IGF1R
	261		GALE	YTHDF3	GALE		HDAC7	OPRM1
	262		COL5A2	MAP3K7IP3	COL5A2		NAV3	RORC
	263		TSC1	ATRN	TSC1		PCAF	DGAT2L4
	264		CLCN5	MBOAT2	CLCN5		TTK	GOLGA7
	265		COL1A2	AKAP7	COL1A2		SNX2	GALE
	266		ERCC6	YTHDC1	ERCC6		SLC6A6	COL5A2
	267		TBX5	DCBLD2	TBX5		SIAH1	CLCN5
	268		ITGB3	NARG1	ITGB3		SH3GL2	COL1A2
	269		ATXN1	C13orf23	ATXN1		LAMC1	ERCC6
	270		SCN5A	ANKRD13C	SCN5A		GYS1	TBX5
	271		SGCD	CDYL	SGCD		FGF9	ITGB3
	272		GOLGA7	PER2	GOLGA7		KLF9	ATXN1
	273		MGLL	FNDC3B	MGLL		ANK2	SCN5A
	274		ZNF740	ANKRD43	ZNF740		CACNA1C	SGCD
	275		ACTA1	C1orf149	ACTA1		IGFBP5	TSC1
	276		BACH1	S100PBP	BACH1		EGR2	MGLL
	277		BCL2L1	ARL5A	BCL2L1		SLC1A2	ZNF740
	278		KLF9	MPP5	KLF9		BCL9	TRIM67
	279		CALU	ARL5B	CALU		SEPT2	ACTA1
	280		CHD4	OGT	CHD4		OSTM1	BACH1
	281		CPD	SRPK2	CPD		FADS1	BCL2L1
	282		DUSP4	CSNK1G1	DUSP4		MMD	KLF9
	283		POLR3D	SEC24A	POLR3D		SLMAP	CALU
	284		ZNF275	BCL11A	ZNF275		API5	CHD4
	285		FNDC3A	CNTN4	FNDC3A		CTCF	CPD
	286		CPEB1	FBXO11	CPEB1		CUGBP2	DUSP4
	287		TRIM67	LPCAT1	TRIM67		SLC2A1	DUSP9
	288		NRARP	POM121	NRARP		PDGFRA	POLR3D
	289		PLCXD3	LIN28	PLCXD3		TSPAN2	ZNF275
	290		CPM	TBL1XR1	CPM		WNT1	NRARP
	291		IGF2BP2	DIP2B	IGF2BP2		MED13	PLCXD3
	292		NAT12	ATP11C	NAT12		ELAVL2	CPM
	293		DDX19B	PRTG	DDX19B		JAG1	IGF2BP2
	294		C14orf28	FAM126B	C14orf28		CDK5R1	NAT12
	295		KCTD21	GPBP1	KCTD21		ITSN2	DDX19B
	296		CCND2	S1PR1	CCND2		ERRFI1	C14orf28
	297		SYT7	MAP3K10	SYT7		ARPP-19	KCTD21
	298		ADAMTS8	TNFRSF11B	ADAMTS8		EIF2C1	TRIM71
	299		LYPLA3	PDK4	LYPLA3		NPTN	CPEB1
	300		MYO1F	PPP1CB	MYO1F		BTBD3	CCND2
	301		PLDN	MAPK1	PLDN		USP33	PGRMC1
	302		SLC30A4	MAP2K1	SLC30A4		TRAK2	CLDN12
	303		TRHDE	RBBP7	TRHDE		PHF3	FZD4
	304		GGA3	MAP1A	GGA3		SULF1	EIF2C1
	305		IKBKE	LMO1	IKBKE		ATP6AP2	MGAT4A
	306		WDR37	EN1	WDR37		DMXL1	LYPLA3
	307		SCN11A	GATM	SCN11A		SYNJ1	MYO1F
	308		MGAT4A	NR6A1	MGAT4A		BTAF1	PLDN
	309		EIF2C1	CYR61	EIF2C1		PLAA	SLC30A4
	310		FZD4	ADRBK1	FZD4		ABCB7	TRHDE
	311		ADAMTS5	E2F5	ADAMTS5		SFRS11	GGA3
	312		UTRN	KPNA1	UTRN		B4GALT5	ANGPTL2
	313		TUSC2	CLIP1	TUSC2		GPM6A	HDHD1A
	314		NID2	RPS6KB1	NID2		PDIA3	CYP46A1
	315		BRD3	NR2C2	BRD3		GTF2H1	B3GNT1
	316		HDHD1A	EGR3	HDHD1A		NOG	PRRX1
	317		ANGPTL2	ELAVL2	ANGPTL2		MAFB	ADAMTS8
	318		CLDN12	EPHA4	CLDN12		ABCA1	ADAMTS5
	319		HOXC11	BPTF	HOXC11		ZDHHC17	UTRN
	320		ZNF318	PKNOX1	ZNF318		ST8SIA3	TUSC2
	321		TTLL4	RPS6KA3	TTLL4		HOXC8	NID2
	322		POGZ	TGFBR1	POGZ		OSBPL11	BRD3
	323		PLXND1	ETF1	PLXND1		RNF38	IKBKE
	324		PHF8	DUSP5	PHF8		RAB34	WDR37
	325		ZC3H3	CREB1	ZC3H3		USP48	SCN11A
	326		AHCTF1	PHOX2B	AHCTF1		MED12L	WDFY3
	327		MYRIP	HSP90B1	MYRIP		MUM1L1	WAPAL
	328		PNKD	ZIC3	PNKD		SNF1LK	IQSEC2
	329		LRIG1	ZNF207	LRIG1		CNTN4	MAP3K7IP2
	330		OSBPL3	NSMAF	OSBPL3		SESTD1	POGZ
	331		IQSEC2	PPFIA1	IQSEC2		TMED7	PLXND1
	332		WAPAL	TNFSF11	WAPAL		CABP7	PHF8
	333		WDFY3	RNMT	WDFY3		OTUD4	ZC3H3
	334		BZW1	PCAF	BZW1		XPO4	AHCTF1
	335		ULK2	DCLK1	ULK2		CFL2	MYRIP
	336		ZBTB5	ESR1	ZBTB5		INOC1	RUFY3
	337		RNF44	CTDSPL	RNF44		CHD7	CEP164
	338		DZIP1	KIAA2022	DZIP1		ARL8B	HOXC11
	339		CEP164	PICALM	CEP164		CAND1	ZNF318
	340		RUFY3	RAP1B	RUFY3		MOSPD1	TTLL4
	341		BTBD3	GOLGA8E	BTBD3		MNT	BZW1
	342		ZNF294	ABI1	ZNF294		TMEM9B	ULK2
	343		PRRX1	IGSF11	PRRX1		JPH3	ZBTB5
	344		AKAP6	CACNA2D2	AKAP6		SLC24A3	RNF44
	345		MECP2	DPP10	MECP2		ARRDC3	RAB11FIP2
	346		NME4	GPD2	NME4		KIAA1468	GATM
	347		QARS	C16orf87	QARS		OTX2	DZIP1
	348		CBFA2T3	GRB10	CBFA2T3		TGIF2	PNKD
	349		EPHA3	AFTPH	EPHA3		E2F7	FGF11
	350		GNG5	TNRC6B	GNG5		NRP1	ONECUT2
	351		WNT1	AP1G1	WNT1		INHBB	PUNC
	352		SH2B3	KIAA1553	SH2B3		WNT10B	CTNS
	353		INPP5A	ACVR2B	INPP5A		ESRRG	DOCK3
	354		DOCK3	ADCY9	DOCK3		GPATCH8	MECP2
	355		CTNS	ADM	CTNS		MITF	NME4
	356		PUNC	CDH13	PUNC		TGFA	QARS
	357		ACVR1B	KLF6	ACVR1B		ITGA5	CBFA2T3
	358		CALD1	MYBL1	CALD1		SSR1	EPHA3
	359		EGR3	FNDC3A	EGR3		GADD45A	GNG5
	360		EPHA4	SLC9A6	EPHA4		S1PR1	MAP4K4
	361		GALNT2	FOXK1	GALNT2		PPP1R12A	CDYL
	362		USP6	PALM2	USP6		ACVR1	STX3
	363		CDYL	TCERG1	CDYL		ESR1	SEMA3F
	364		MAP4K4	FAM3C	MAP4K4		ITGA11	SYT7
	365		ONECUT2	NKAIN2	ONECUT2		CUL5	AKAP6
	366		MDFI	PAPD5	MDFI		DICER1	ACVR1B
	367		ZNF354A	MTMR12	ZNF354A		LIMD2	CALD1
	368		SOX13	DDX3X	SOX13		CHD9	EGR3
	369		PCGF3	GHITM	PCGF3		FBXO11	EPHA4
	370		APPBP2	TBC1D4	APPBP2		DYNLL2	GALNT2
	371		ARID3B	LPPR4	ARID3B		SNX27	USP6
	372		NCOA3	ARNT2	NCOA3		NARG1	WNT1
	373		IGF2BP1	USP33	IGF2BP1		GDF6	SH2B3
	374		ARPP-19	DOPEY1	ARPP-19		C6orf62	INPP5A
	375		PGRMC1	TRAK2	PGRMC1		COL2A1	DAGLA
	376		CYP46A1	RTF1	CYP46A1		MAP3K9	RANBP2
	377		DPF2	CAMK2G	DPF2		FAM104A	DPF2
	378		RANBP2	KIAA0195	RANBP2		USP32	PCGF3
	379		DAGLA	CNOT2	DAGLA		ITFG3	CAP1
	380		DPP3	SENP1	DPP3		LRP8	APPBP2
	381		GIPC1	SCHIP1	GIPC1		YPEL3	ARID3B
	382		RASGRP1	BRD1	RASGRP1		C5orf30	NCOA3
	383		NME6	KIAA0182	NME6		FLJ14213	IGF2BP1
	384		TIMM17B	UBE3C	TIMM17B		C18orf25	APBB3
	385		MEF2D	DOCK10	MEF2D		MLLT10	SPATA2
	386		NAB1	DOCK4	NAB1		MIER1	MDFI
	387		SPATA2	METAP1	SPATA2		TNRC6B	ZNF354A
	388		APBB3	SIN3B	APBB3		ARHGAP21	SOX13
	389		B3GNT1	DNAJC13	B3GNT1		ARFIP1	DPP3
	390		CAMTA1	SLC25A37	CAMTA1		ADCY2	GIPC1
	391		PMEPA1	SIX2	PMEPA1		CSRP2BP	RASGRP1
	392		MATR3	CDON	MATR3		BACH2	NME6
	393		CAMK2N1	BAIAP2	CAMK2N1		MARCH2	TIMM17B
	394		TAOK3	SOX6	TAOK3		TEAD1	MEF2D
	395		TIPARP	INOC1	TIPARP		LIN28	NAB1
	396		ZNF385A	CNNM2	ZNF385A		TBL1XR1	ARPP-19
	397		PDS5A	NLK	PDS5A		NPEPL1	SMC1A
	398		NRXN2	CNR1	NRXN2		RMND5A	CDH22
	399		TOX	PALLD	TOX		LRRC55	ARL6IP2
	400		NUFIP2	PHF15	NUFIP2		KIAA1787	PLEKHO1
	401		SLC17A6	SPECC1L	SLC17A6		PBXIP1	JMJD1A
	402		TGIF2	WSB1	TGIF2		C10orf140	MEIS2
	403		CBX7	ADARB1	CBX7		MDGA2	HOXA9
	404		ZMAT2	PHF20L1	ZMAT2		PTEN	FBXO30
	405		NIPBL	TMED5	NIPBL		WDR20	EIF2C3
	406		TP53INP1	AKT3	TP53INP1		ATXN1	MARCH9
	407		BTBD10	TOM1L1	BTBD10		NR2C2AP	MTPN
	408		C14orf4	NFIB	C14orf4		CCKBR	RNF165
	409		TBC1D15	TBL1X	TBC1D15		ZADH2	VSNL1
	410		BACH2	SMAD7	BACH2		FBXO33	AMT
	411		HOXC4	MAP1B	HOXC4		ADAMTS18	PPP3CA
	412		STAT5B	FOS	STAT5B		FBN1	NKIRAS2
	413		SOX4	ROD1	SOX4		PRICKLE2	RB1
	414		RBMS1	KIF3B	RBMS1		NHS	ADCY9
	415		PTPRZ1	ONECUT2	PTPRZ1		LDLR	TAF5
	416		PPP1R12A	TBPL1	PPP1R12A		PAPD4	BTG2
	417		FMR1	MMP14	FMR1		DNER	UBXD2
	418		EP300	JARID1A	EP300		ROBO1	LRRFIP1
	419		BMPR2	PBX3	BMPR2		OPA1	NUMBL
	420		RBMS3	RAN	RBMS3		YWHAB	FARP1
	421		RUNX1	ILF3	RUNX1		C15orf27	ZFPM2
	422		NR3C2	HEY2	NR3C2		MOBKL1A	SNRK
	423		JAG1	NPTN	JAG1		CSF1	PURB
	424		EIF4G3	BAZ2A	EIF4G3		SKP1	HERC2
	425		ACSL4	BAZ2B	ACSL4		ATP2A2	SAPS2
	426		SLBP	SSX2IP	SLBP		RBM24	HRB
	427		CDC42EP3	WDR37	CDC42EP3		DCP2	FBXW11
	428		CIB2	KLF15	CIB2		FLJ31818	RUNX1T1
	429		NPEPPS	PHLDA1	NPEPPS		RNF217	JAKMIP2
	430		NR4A2	PCGF2	NR4A2		RNF165	CPEB3
	431		CACNG2	BCL2L11	CACNG2		UBE2W	ZNRF2
	432		TSHZ1	IGF2BP2	TSHZ1		DYRK1A	ZMYM2
	433		GABBR2	CALM1	GABBR2		FMR1	YWHAH
	434		ETS1	SLC2A3	ETS1		LBR	FAM81A
	435		ZFP36L1	ADAMTS5	ZFP36L1		TXNIP	RSPO3
	436		DLGAP2	ZIC2	DLGAP2		MMP15	KIF23
	437		APC	CNTNAP2	APC		LRRC41	BCL11A
	438		KBTBD2	DMXL2	HOXA11		ZNF238	N4BP1
	439		TLE4	MIP	KIAA0195		PRKAA1	PFTK1
	440		SYPL1	UBL3	BRD1		NPTX1	BAZ2A
	441		MARCH7	BRWD1	SENP1		MEOX2	TMEM166
	442		CDC73	WDR40B	UBP1		PDK4	DYNC1LI2
	443		FAR1	PPM1B	RABGEF1		BCL2L11	CAPZA2
	444		HIVEP2	CNTNAP3	LEMD3		ITGB8	GPC6
	445		KRAS	PLEKHA3	NPTXR		BLCAP	PHYHIPL
	446		ANTXR2	CD69	KLF15		MGAT4A	GLUD1
	447		DYNC1I1	QSER1	SSX2IP		DYRK2	KIF5A
	448		SEMA5A	CREBZF	GREM1		RAB35	LATS2
	449		ZMYM2	ITSN1	YWHAG		RALBP1	ANK1
	450		ZIC3	PPARA	EED		FOSB	PNN
	451		VEZF1	ENAH	KIAA0528		PNPLA6	NF1
	452		AKAP10	LMBRD2	ABI3BP		PPP1CB	CELSR2
	453		WWC1	RNF6	CLASP1		ROBO2	ST8SIA3
	454		SEPT11	HOXA1	TRIM2		DYRK1B	CDK6
	455		RAB11FIP2	CCNK	DNAJC13		FOXK2	LCOR
	456		LRP1B	IPO5	HISPPD1		KLF4	SUFU
	457		TOMM20	HMGB2	KANK1		PSCD3	CAB39
	458		BRD1	ITPKB	PHF3		STX3	PHF20
	459		RBM47	HBEGF	GPD1L		GMFB	ARMC1
	460		TRPS1	PER3	KIAA0423		EMX2	MARCH3
	461		UBQLN1	FOXA1	GLS		AKAP1	FLOT2
	462		PCDH9	CHD6	RLF		SFRS2IP	OTUD4
	463		AICDA	CROP	G3BP2		RPS6KA5	GPATCH8
	464		HBP1	TSPAN7	SIRT1		BZRAP1	CACNA2D1
	465		ZNF236	MID1IP1	LRRC32		SMARCD1	SERBP1
	466		DNAJB7	NAT13	PRKCE		HMGB3	UNC84B
	467		WEE1	RAB6B	SEL1L		HAS3	LPHN3
	468		UPP2	NUDC	SEC24C		TAF4	HISPPD1
	469		ARVCF	DMD	TBPL1		HSP90B1	FGF2
	470		CSNK1G2	RSBN1L	RAB11A		OXSR1	EPHA7
	471		FBXO11	SEPHS1	PCAF		CLOCK	TMEM20
	472		H3F3A	RAB11FIP2	PIK3R3		AKAP7	EIF5
	473		FLJ37543	WAPAL	CDC42BPA		UBE2D1	BDNF
	474		RCN2	UBR3	ST8SIA4		SNN	CHST11
	475		SMARCA4	TLN2	TMEM16A		PPARGC1A	SIPA1L2
	476		SATB1	CDC2L6	TARDBP		CPD	ANKRD57
	477		C5orf41	SETD8	KLHL2		GLRX5	RNF125
	478		HIF1A	DDEF1	ZIC2		RNF12	ETNK1
	479		ARL5B	SOBP	NR4A3		CAMK2A	RSBN1
	480		ADD3	FBXW7	SOX5		NDST1	BSDC1
	481		CNTN4	RSBN1	NFAT5		LSM14A	ZNF654
	482		C21orf66	NRN1	RAN		EIF2C4	GTPBP2
	483		GOLPH3L	PHF20	RAD21		C1GALT1	PACSIN1
	484		HNRNPA3	CEP350	PRKCD		DLG2	PRMT8
	485		LRRC59	BICD2	PDGFRA		ERLIN1	RET
	486		FBXO33	EHBP1	DYNC1LI2		DNMT1	RAP2C
	487		PHF17	SLITRK5	CUL3		TMEM63B	BACH2
	488		TSGA14	EIF2C1	E2F7		USP47	LRP1B
	489		CD47	SUFU	SYNPR		EPAS1	FRMD4A
	490		GPR85	PSME4	MBOAT2		ZCCHC2	MBNL1
	491		ZBTB41	CTDSPL2	SLITRK1		CNOT6	DICER1
	492		ARL15	ZNF395	SYNE1		CEP350	TFAP2C
	493		SYVN1	KCMF1	FOXP1		ARHGEF17	GTF2H1
	494		RICTOR	ZNF25	SPRY4		KIAA0232	KLF11
	495		FGF7	C12orf23	C6orf62		KIAA0152	ELAVL2
	496		SSH2	FLJ31818	CPEB4		SNPH	HOXA3
	497		GNAS	ARID2	DERL1		SLC25A44	USP46
	498		GLCCI1	ZCCHC5	RNF145		OTX1	HAS3
	499		ARID2	PAN3	RNF182		TNRC6A	SLC38A2
	500		N4BP1	SPTY2D1	C7orf41		ITPK1	RAP2A
	501		AGTR1	LHX6	FBXO33		LMTK2	ZMYND11
	502		SGK3	SSH2	ADAMTS18		KIAA0831	BAZ2B
	503		TSHZ3	THAP10	SS18L1		ERBB3	NCOA6
	504		PSIP1	ARHGAP21	ZC3H6		ARHGEF12	NARG1
	505		BCORL1	C1orf21	ZNF615		TRIM2	PAFAH1B1
	506		RNF123	DNMT3A	C3orf59		GPR116	SON
	507		BOC	OSBPL11	ZNF800		COL4A1	TMEM183A
	508		C10orf46	TMEM43	CNTN4		ARL6IP1	ARRDC3
	509		ZFHX4	ZFHX4	MAMDC2		DPP4	MTMR3
	510		NDFIP1	GRHL2	C17orf39		EPN2	RP5-1022P6.2
	511		TSPAN14	CHD9	PAPOLG		NRCAM	HCN1
	512		SPRED1	MAP2	PCDHA12		BDNF	SOBP
	513		CACNA1C	FLJ45803	PCDHA10		CEBPB	E2F7
	514		MAP3K10	TRPS1	PCDHA1		TAF5	POPDC2
	515		RAB6A	DUSP9	PCDHAC2		AMMECR1L	EBF2
	516		SALL1	PRKCB1	CTTNBP2NL		HOXB7	BRUNOL6
	517		SKI	REV3L	PI4K2B		MAP4K3	DOCK11
	518		SOX11	TAF4	PNRC2		ZMYND11	BAZ1B
	519		TERF1	TFRC	FLJ20160		SCHIP1	HNRNPK
	520		YWHAZ	TGIF1	INOC1		CDKN1B	WDR26
	521		SCG2	NRIP1	PHF20L1		EPHA7	ARSJ
	522		MAP3K14	CDC14A	GAPVD1		ERG	ELOVL6
	523		SOCS6	SETD5	PCDHA13		ZNF385B	DAZAP1
	524		RPS6KA3	FGFR3	PCDHA2		GAN	COPS7B
	525		JARID2	PKD2	PCDHA3		CDYL	KLF13
	526		KPNA1	BTBD7	PKNOX2		RBM26	TRIM2
	527		CSNK1A1	FBXL10	ZBTB4		TSPAN12	NFASC
	528		GPM6B	SUMO2	LRRN1		HOXA7	BCL2L2
	529		RREB1	TTC7B	INPP5E		HMGA2	BTRC
	530		PICALM	SLC10A7	ZFAND6		AQP4	NRP2
	531		CARHSP1	LIMK2	SLC38A2		ADCY9	TMOD1
	532		MYBL1	ZFAND5	PCDHA8		HOXB6	SHC1
	533		REPS2	HS3ST2	PCDHA7		RSPO2	KCNA6
	534		S1PR1	EXOC5	PCDHA5		EPS15	HOXB3
	535		ATP2B1	ELF2	PCDHA4		NRAS	BCL6
	536		BDNF	ZFHX3	EPC2		HOXD8	ARNT
	537		SIM2	RAC1	GRM5		CCDC47	ACTG1
	538		CEBPB	KLF12	KPNA1		LRP1B	ID4
	539		MYO10	CHD1	EN1		SETD8	ESRRG
	540		KIAA1274	MGAT4A	ITGB8		HOXB8	ELAVL3
	541		STRN3	LPHN2	PTPN9		SNX16	CAMK2G
	542		ZNF652	EPHA3	RBBP7		HOXA5	TMEM183B
	543		NAV3	MECP2	CLIP1		ZDHHC21	NCOR2
	544		MAP3K7IP2	EYA4	STC1		NOPE	PAPD5
	545		MYO1D	GYG1	ATP2B2		ABCB9	FHL3
	546		TRIM2	LRRFIP1	NR6A1		RANBP10	CADM1
	547		KIAA1267	C11orf9	MAP2K1		PPP1R12B	POMT2
	548		G3BP2	LIFR	KPNB1		UHRF2	RYBP
	549		ELL2	SHANK2	AFTPH		LCORL	NR4A3
	550		STON1	MAGI2	PAM		JAZF1	SFRS1
	551		MYB	SNX4	ADM		NRK	HIVEP2
	552		CHAF1A	RAPGEF5	PLAG1		HOXA9	NFAT5
	553		BCAT1	SLCO5A1	PPP3R1		ZNF655	BCL2L11
	554		ITK	SLC1A2	MAP3K3		ING5	GOLGA3
	555		SDCBP	SOCS6	ADAM11		LCOR	SCARB2
	556		HDAC4	MED17	GABRA1		PPP1R15B	GATA6
	557		ZNF238	BCL9	FKBP1A		ZCCHC3	FXR2
	558		NFAT5	NCAN	LYCAT		TRERF1	KL
	559		PSKH1	ECOP	HLF		SORCS1	DLGAP2
	560		YWHAE	UBE2H	IL1A		C20orf160	WNK3
	561		PKIA	TAC1	ACSL1		SOCS4	PHF20L1
	562		HOXA11	STXBP1	ATP2B1		PPAPDC2	CTNNBIP1
	563		KIAA0195	MAN2A1	UBE2B		RCC2	RNF186
	564		SENP1	PCDH8	ATP1B1		OSMR	CSMD1
	565		UBP1	PRKAR2B	ACVR2A		COL1A1	ARIH2
	566		RABGEF1	PTPRA	NR3C1		HAND1	MAP3K7
	567		LEMD3	RAB6A	C16orf87		CALM3	FNBP1L
	568		NPTXR	TRHDE	ETV6		CBFA2T3	PSCD1
	569		KLF15	SEC61A1	ESR1		GATA6	CNOT6
	570		SSX2IP	FLRT3	ZIC3		GAS7	C16orf5
	571		GREM1	SFRP2	TIMP3		VSNL1	MAPRE1
	572		YWHAG	SLC6A1	CACNB2		IKBKB	NONO
	573		EED	GALNT3	B4GALT1		CCND2	H3F3B
	574		KIAA0528	TXNDC1	ITGA3		SLC31A1	ALPK3
	575		ABI3BP	STAM2	KRAS		LRP4	MAP3K11
	576		CLASP1	HS3ST3B1	OSBPL8		NR2C2	SMEK1
	577		DNAJC13	SYT13	FBXO11		SDCBP	CGN
	578		HISPPD1	LASP1	NAT13		PBX3	PTPN18
	579		KANK1	PPP2R5A	PICALM		SAPS2	DIS3L2
	580		PHF3	RET	DOCK7		SMARCC1	IRF4
	581		GPD1L	TACC1	C13orf23		ZNF294	FAM116A
	582		KIAA0423	VAT1	ANKRD13C		EPC2	SYVN1
	583		GLS	GPAM	USP42		BIRC6	OAZ2
	584		RLF	RNF41	SCOC		PHF20	MAP2K7
	585		SIRT1	CHST8	FAM160A2		CDV3	NIN
	586		LRRC32	ZNF212	PPARA		DDX19A	CPSF6
	587		PRKCE	RANBP10	PCDHA6		WDR37	SLC35A4
	588		SEL1L	RELN	ADO		POMT2	TNFSF4
	589		SEC24C	C16orf70	MEX3B		RANBP2	TGOLN2
	590		TBPL1	EIF5A2	FAM73B		SLC9A6	SUV39H1
	591		RAB11A	SMEK2	SOX6		CALM1	EIF2C2
	592		PCAF	RNF219	GRB10		SOX12	ABHD3
	593		PIK3R3	DCUN1D1	PURB		ERLIN2	SEMA4D
	594		CDC42BPA	RNF103	RNF34		PLDN	CSNK2A1
	595		ST8SIA4	COL1A1	DPP10		COL3A1	KIAA0174
	596		TMEM16A	DAAM1	GOLGA8E		RP5-1022P6.2	MCL1
	597		TARDBP	ICK	ATP11C		GCNT4	BAP1
	598		KLHL2	LCORL	PLEKHA3		SMCR7L	PARP14
	599		ZIC2	IMPAD1	SEPT3		COL24A1	GALNT7
	600		NR4A3	MSL2L1	RAP1B		SYT9	TMEM77
	601		SOX5	MDGA1	TM9SF3		LARP4	MYT1
	602		RAN	RCBTB1	SPIRE1		FAM55C	FUT4
	603		RAD21	ACTN1	RGMA		COL1A2	SLC38A9
	604		PRKCD	PEX5L	KIAA1128		DOC2A	SLITRK6
	605		PDGFRA	MDGA2	RIN2		CASK	IER3IP1
	606		DYNC1LI2	SFMBT1	ABI1		RIOK3	OSBPL9
	607		CUL3	DYNC1LI1	PALM2		NRXN1	VPS4B
	608		E2F7	PUM2	FOXK1		NRARP	ASB13
	609		SYNPR	GRM1	ADARB1		CPM	SH3TC2
	610		MBOAT2	GUCY1A2	YTHDC1		SLC35F4	GALNT14
	611		SLITRK1	PRLR	SFRS7		MECP2	FBXW4
	612		SYNE1	ARHGEF12	AP1G1		NME4	SLC4A10
	613		FOXP1	GOLGA7	TNRC6B		RAPGEF5	KLC2
	614		SPRY4	SLC12A2	KIAA1219		GGA3	DUS1L
	615		C6orf62	PLD5	ANKRD50		HDAC9	CCDC21
	616		CPEB4	PTP4A1	PCNP		PPP1R16B	TMEM168
	617		DERL1	HOXB3	S100PBP		USP15	PCTP
	618		RNF145	SERP1	CTDSPL		IGF2BP3	MARK1
	619		RNF182	GNAI2	PER2		ZEB1	TBX4
	620		C7orf41	DKK2	BCL11A		RAP2C	SLC39A9
	621		ADAMTS18	INHBB	KLHL5		NCOA2	RNF121
	622		SS18L1	SPRED1	GPBP1		XKR6	ASB6
	623		ZC3H6	LGR4	SLC25A25		SEC23A	IMPAD1
	624		ZNF615	PPME1	CACNA2D2		PPP2R5E	UBE2R2
	625		C3orf59	ARID4B	HOXC8		PENK	RAB6B
	626		ZNF800	HOOK1	MPP5		DLC1	SEMA4B
	627		MAMDC2	SMPD3	KIAA2022		HDHD2	ADCY1
	628		C17orf39	SEMA6A	DCUN1D1		CITED2	USP37
	629		PAPOLG	CASKIN1	ARRDC3		TSC22D1	ATP10D
	630		PCDHA12	BIRC6	ZNF468		SGIP1	HOMEZ
	631		PCDHA10	EPHA8	ADCY1		PHF6	SORCS2
	632		PCDHA1	FRMD4A	RBM25		FAM118B	ABHD6
	633		PCDHAC2	KIAA1598	SEC24A		ADIPOR2	EIF5A2
	634		CTTNBP2NL	RNF220	CSNK1G1		DNAJB9	CNNM1
	635		PI4K2B	GPR85	ARSJ		EGLN1	RAPGEFL1
	636		PNRC2	FANCI	C14orf43		ZFPM2	MAP6
	637		FLJ20160	MOSPD1	SRPK2		SMURF2	CBX7
	638		INOC1	PAG1	OGT		S100PBP	FAM126B
	639		PHF20L1	HTR7	ARL5B		SFRS1	CRB2
	640		GAPVD1	NDRG4	CD4		FNDC3B	IL16
	641		PCDHA13	RAB8B	ARL5A		BCL11B	MAMDC2
	642		PCDHA2	KLF3	PPM1B		REEP1	FAM123A
	643		PCDHA3	PPP1R12C	GRIA2		PLK2	ZSCAN29
	644		PKNOX2	KCTD9	JAZF1		KCTD15	TSEN54
	645		ZBTB4	OTUD7B	LBR		LHFP	QKI
	646		LRRN1	ZNF654	ADAMTS6		EVI5	MKNK2
	647		INPP5E	DPY19L3	NAALADL2		TCEB1	CXorf23
	648		ZFAND6	SLC24A4	USP33		SCD	UBE2L3
	649		SLC38A2	CPNE8	OTUD4		PLS3	NAIF1
	650		PCDHA8	CADM2	TGFBI		SCAMP1	RNF144B
	651		PCDHA7	RNF165	GPD2		MAP4K4	USP12
	652		PCDHA5	ANKRD13B	MBNL2		HRB	OLFML2A
	653		PCDHA4	MOBKL2C	LMO3		EPS8	LACTB
	654		EPC2	FAM109A	AKAP7		EGR3	ATOH8
	655		GRM5	WDR66	ZNF655		EFNA1	ABTB1
	656		EN1	SGCZ	DCBLD2		DUSP1	EIF1AD
	657		ITGB8	DAZAP1	NARG1		SEMA3F	PLXNA1
	658		PTPN9	MBNL1	FMNL2		SYT1	PCGF6
	659		RBBP7	SHC4	LARP4		GTF2E1	SH3BP5L
	660		CLIP1	RTN3	BRWD1		RANBP9	CPEB4
	661		STC1	RIMS4	CBLB		PSIP1	NUP210
	662		ATP2B2	HECTD2	FLJ38973		LMO7	TMEM180
	663		NR6A1	TMEM16D	C5orf41		GEM	EAF1
	664		MAP2K1	ZDHHC23	TSC22D2		CSMD3	FGF5
	665		KPNB1	FCHO2	MAP3K7IP3		BMI1	ZBTB47
	666		AFTPH	ROBO1	YTHDF3		RND3	RFXANK
	667		PAM	TTYH3	CPNE2		TBK1	MADD
	668		ADM	SOST	MIER3		XKR8	TOR2A
	669		PLAG1	ZMAT4	LONRF1		ANLN	SAMD10
	670		PPP3R1	C1orf108	MTPN		PUM2	ANTXR2
	671		MAP3K3	ADIPOR2	ARHGEF7		TSGA14	MFN1
	672		ADAM11	WNT2B	CNTNAP3		MATR3	FAM78A
	673		GABRA1	BCL11B	BAZ2A		RAB6IP1	TP53INP1
	674		FKBP1A	RNF38	SLC9A6		ZFAND6	C9orf86
	675		LYCAT	FAM38B	MAP3K10		KANK1	MAN1B1
	676		HLF	GABRB3	TNFRSF11B		RTF1	NCAN
	677		IL1A	ELOVL5	PAWR		SLC14A1	STC1
	678		ACSL1	GNAO1	PDK4		INTS8	STAT3
	679		UBE2B	GDPD5	PIAS3		RP11-35N6.1	SLC7A1
	680		ATP1B1	RAB6C	MYH10		MSL2L1	PPP2R5C
	681		ACVR2A	WDR48	MAP1B		ZNF532	PPAT
	682		NR3C1	DBN1	SMAD7		CTDSPL2	MAP3K10
	683		C16orf87	MED12L	PDIA6		FAM8A1	MSI1
	684		ETV6	TRIM9	PLS1		POLK	M6PR
	685		ESR1	SORCS1	TBL1X		AMOTL2	LIFR
	686		TIMP3	GALNT13	NFIB		ZC3H15	KCNS3
	687		CACNB2	BTBD14B	IPO8		DDEF1	ITGA9
	688		B4GALT1	ANKRD40	ARFGEF2		EIF5B	TDG
	689		ITGA3	BRUNOL6	BCL2L11		NUDT4	TEF
	690		OSBPL8	TMEM25	LRP12		TLN2	UVRAG
	691		NAT13	PHF6	FBN2		WAPAL	RAB3D
	692		DOCK7	KIAA0157	GOLGA1		MTFR1	WARS
	693		C13orf23	HCN3	HOXB5		PPM1F	FOXS1
	694		ANKRD13C	RAB8A	CENTB2		SESN1	EIF4EBP1
	695		USP42	ROBO2	HEY2		CORO1C	SGPL1
	696		SCOC	RAP1GAP	ILF3		C8orf79	PRKRA
	697		FAM160A2	PPP2R2A	MIP		FREQ	BSN
	698		PPARA	PPP1CC	PHLDA1		ADAMTS3	ZNF76
	699		PCDHA6	PLCG1	UBL3		C16orf72	CORO2A
	700		ADO	KCNA3	SLC2A3		ASF1A	ETV6
	701		MEX3B	HOXD10	LRBA		UBQLN1	SSTR3
	702		FAM73B	HNRNPA1	NCOA2		SERINC1	LFNG
	703		SOX6	HIVEP1	LPP		PHTF2	SCNN1A
	704		GRB10	GNB1	RPS6KA3		PIP5K3	PODXL
	705		PURB	ATXN2	PKNOX1		PDS5B	ASAH3L
	706		RNF34	SDC2	HRB		TMCC1	MED15
	707		DPP10	UGT8	BPTF		RAB21	BRPF1
	708		GOLGA8E	BMI1	ELAVL2		WDFY3	MTUS1
	709		ATP11C	OXSR1	DUSP5		SMARCAD1	FLJ33360
	710		PLEKHA3	NRXN3	CREB1		PCNP	CACNB1
	711		SEPT3	SYNGR1	NR2C2		RAB11FIP2	UBN1
	712		RAP1B	RABEP1	PHOX2B		ZEB2	TRAPPC6B
	713		TM9SF3	EFNB2	HSP90B1		TSC22D2	ABR
	714		SPIRE1	CLK3	RNMT		GIT2	ENPEP
	715		RGMA	SOCS3	BHLHB2		USP25	E2F3
	716		KIAA1128	HAPLN1	CBX4		HSPA9	DUSP6
	717		RIN2	ZFX	RPS6KB1		FN1	BAI1
	718		ABI1	YWHAB	ETF1		PTPRZ1	ARCN1
	719		PALM2	AFF2	PPP1CB		RABIF	GPC4
	720		FOXK1	FBN2	MAPK1		PRKACB	BMPR2
	721		ADARB1	SH3D19	TOM1L1		SLC6A1	PRDM1
	722		YTHDC1	NUMB	GATA6		SNAP25	BAK1
	723		SFRS7	PKP4	FOS		SOX2	ANPEP
	724		AP1G1	EBF3	ROD1		CAMSAP1L1	ACCN2
	725		TNRC6B	C18orf1	JARID1A		RPS6KB1	PPME1
	726		KIAA1219	RARA	MMP14		UBE2B	DAZAP2
	727		ANKRD50	NPY1R	ATG5		UBE2I	EDEM1
	728		PCNP	GRIK3	NMT2		SEMA6D	CDR2L
	729		S100PBP	GRIA2	NRXN1		PRKAR2B	GRHL1
	730		CTDSPL	CHM	ZNF207		TUBB2A	SH3BP4
	731		PER2	SGCD	BAZ2B		CNN3	TRPS1
	732		BCL11A	C3orf70	PCDHA11		GABPA	SLCO3A1
	733		KLHL5	KCNIP3	ACVR2B		KIAA0355	SEC14L2
	734		GPBP1	CDC42SE2	BAIAP2		HLF	GAB2
	735		SLC25A25	DLST	CDON		NOVA1	RHOQ
	736		CACNA2D2	DLG2	SIX2		LPAR1	PAN2
	737		HOXC8	CTNND2	MEX3C		CTNND2	RBM7
	738		MPP5	ACCN2	SLC25A37		NTF3	ZNF691
	739		KIAA2022	MEGF9	FAM13B1		AMFR	ZBTB7A
	740		DCUN1D1	NET1	CRIM1		PCTK2	C1orf144
	741		ARRDC3	MGC13057	YTHDF2		PCSK2	MIZF
	742		ZNF468	SPOCK3	HECA		PPM1B	PHF15
	743		ADCY1	INTS6	CNR1		ZC3H6	TBC1D1
	744		RBM25	C10orf141	ADCY9		LEPR	SMG1
	745		SEC24A	ELMO1	CDKN2AIP		GOLGA7	CDC2L6
	746		CSNK1G1	MITF	CNNM2		EIF2S1	KIF1B
	747		ARSJ	ZEB2	KIAA1553		NR3C1	ATP1B4
	748		C14orf43	RIMS3	CREBZF		PDIK1L	CASC3
	749		SRPK2	USP34	NKAIN2		CRH	ETS1
	750		OGT	ST18	PAPD5		NXPH1	ADAMTS4
	751		CD4	EDEM1	PCDHAC1		PPAP2B	ENTPD4
	752		ARL5A	ZBTB11	MTMR12		GLI3	PCSK7
	753		PPM1B	SACS	PI4K2A		DCX	NCAM2
	754		GRIA2	CORO1C	RSBN1		AEBP2	HOXC6
	755		JAZF1	UBQLN2	LIN7C		NR5A2	PHC2
	756		LBR	KIAA0649	PLEKHJ1		MFAP5	DVL3
	757		ADAMTS6	SV2A	RBM22		HECTD2	MLF2
	758		NAALADL2	ERC2	MAT2A		NUFIP2	HCN4
	759		USP33	GLCE	QSER1		PPP2R2C	LNPEP
	760		OTUD4	RIMBP2	CYR61		C17orf71	DYNLT3
	761		TGFBI	SASH1	RAB11FIP2		ARHGAP20	MXD4
	762		GPD2	SATB2	TBC1D4		PHACTR3	TNFAIP3
	763		MBNL2	SNF1LK2	ADRBK1		MBNL1	SNAI1
	764		LMO3	FBXO28	DAZAP2		THAP1	MTF1
	765		AKAP7	BAHD1	DOCK4		SLC16A12	ST8SIA4
	766		ZNF655	NAV3	DOCK10		MXD3	LOXL1
	767		DCBLD2	ZDHHC8	KIAA0182		UBA6	DAG1
	768		NARG1	PPARGC1A	SCHIP1		COPS8	VPS37B
	769		FMNL2	KHDRBS1	BAI3		SAPS3	UBE2F
	770		LARP4	NEBL	CD69		FBXW7	DCBLD2
	771		BRWD1	IPO8	CNOT2		FREM2	YWHAG
	772		CBLB	PRKG1	COL16A1		LOC153364	LRFN5
	773		FLJ38973	DAGLA	EIF4A2		LASS6	SOCS2
	774		TSC22D2	IKZF1	TRAK2		ELMOD1	NDRG4
	775		MAP3K7IP3	LHFP	WSB1		MPRIP	TOP1
	776		YTHDF3	TSPAN3	SAMHD1		PAK7	SSX2IP
	777		CPNE2	SYT1	MTMR9		C6orf167	STAU2
	778		MIER3	LMNB1	CAMSAP1		NGEF	SCHIP1
	779		LONRF1	HCN4	CAMK2G		C7orf43	TBX1
	780		MTPN	SNCAIP	SPECC1L		PTHLH	NDFIP1
	781		ARHGEF7	HIVEP2	CDH13		ELF2	BTG3
	782		CNTNAP3	SNTB2	KLF6		PRDM16	MAT2A
	783		BAZ2A	SLC5A3	DDX3X		TRAM1L1	SOX5
	784		SLC9A6	FLRT2	KIAA0802		TMEM188	RNF2
	785		TNFRSF11B	FBXL11	PLCL2		PCMTD1	TROVE2
	786		PAWR	GAB2	TBC1D1		C10orf56	DPY30
	787		PDK4	KCND2	DPYSL2		SLITRK1	PPP2CA
	788		PIAS3	FBXL2	METAP1		NAP1L5	SEPT11
	789		MYH10	EPB41L1	EN2		SSH2	KIAA1033
	790		MAP1B	ZNF236	RTF1		RDH10	HMGCR
	791		SMAD7	RNF139	CARM1		SYDE1	KBTBD2
	792		PDIA6	NUP50	ZDHHC7		C7orf51	C10orf83
	793		PLS1	RAPGEF4	SIPA1L2		PAPOLA	ATP2B2
	794		TBL1X	RTN4	PHTF2		HMBOX1	AZIN1
	795		NFIB	CCDC6	LRRC8D		PARD6B	PMP22
	796		IPO8	CDKN1B	CCAR1		TACC2	NOTCH1
	797		ARFGEF2	RBM24	SLITRK2		WWP2	BTBD3
	798		BCL2L11	PHF2	CARD11		PCDH11Y	UBR3
	799		LRP12	TMCC1	PCDHA9		FZD10	FBN2
	800		FBN2	HRB	ATRN		DUSP10	GPD1L
	801		GOLGA1	EIF3J	C1orf149		MYO1B	C6orf166
	802		HOXB5	DMRT3	LPCAT1		PCDH11X	XPO4
	803		CENTB2	C12orf30	TBL1XR1		G3BP2	PRDM16
	804		HEY2	MYLIP	DIP2B		SGPP1	LRRN3
	805		ILF3	VGLL4	FAM126B		BTG2	HIPK1
	806		MIP	CCDC64	S1PR1		EXOC5	PPP3CB
	807		PHLDA1	ARID1A	MAP1A		MIER3	CHFR
	808		UBL3	TCF12	LMO1		COL12A1	DDIT4
	809		SLC2A3	NTF3	NSMAF		CCDC131	ZFAND3
	810		LRBA	FERMT2	PPFIA1		DLGAP2	ENAH
	811		NCOA2	NSMCE4A	TNFSF11		SESN3	CHPF
	812		LPP	ZFPM2	DCLK1		CBLN4	WTAP
	813		PKNOX1	BMF	IGSF11		LHFPL2	AEBP2
	814		HRB	NRK	MYBL1		JOSD1	TGIF1
	815		BPTF	INSIG1	TCERG1		ARID1B	H2AFV
	816		ELAVL2	ARF4	FAM3C		RGS3	ZNF265
	817		DUSP5	ASB7	GHITM		USP28	PSD3
	818		CREB1	GARNL1	LPPR4		DUS2L	PDIK1L
	819		NR2C2	GOLSYN	ARNT2		ARMC1	NXPH1
	820		PHOX2B	NAP1L5	DOPEY1		RSBN1	C13orf23
	821		HSP90B1	KIF16B	UBE3C		RBM47	DNAJC5
	822		RNMT	MESDC1	SIN3B		WRNIP1	MAP2
	823		BHLHB2	SEMA6D	PALLD		SLC17A6	PHF6
	824		CBX4	KIAA1370	PHF15		PRDM13	KBTBD8
	825		RPS6KB1	INA	AKT3		MOAP1	PCDH10
	826		ETF1	MIDN	KIF3B		C17orf39	ATRX
	827		PPP1CB	HIPK1	NPTN		FRY	KCTD12
	828		MAPK1	PAIP1	PCGF2		MYCBP2	FAM76B
	829		TOM1L1	POGZ	CALM1		DOCK9	CCNY
	830		GATA6	OSBPL7	CNTNAP2		TMEM87A	SLC25A3
	831		FOS	MAPK10	DMXL2		NECAP1	PTPRF
	832		ROD1	PDCD10	WDR40B		NELF	SMARCA4
	833		JARID1A	KHDRBS2	ITSN1		HERPUD2	SRPK1
	834		MMP14	STYX	ENAH		ZNF287	CUL3
	835		ATG5	FOXN2	LMBRD2		BCAT2	PRPF4B
	836		NMT2	PAK1	RNF6		PLEKHA1	NPTX1
	837		NRXN1	RAB1A	CCNK		CPEB2	KPNA4
	838		ZNF207	DACH1	IPO5		INSIG1	PDE3A
	839		BAZ2B	VAPB	HMGB2		RNF4	TPD52
	840		PCDHA11	KLC1	ARFGEF1		GPR180	EIF4G2
	841		ACVR2B	IRX5	H3F3B		C9orf150	MGA
	842		BAIAP2	CASZ1	RAB2A		GOLGA4	ANK2
	843		CDON	FAT2	DBT		GAP43	APLP2
	844		SIX2	ARNT	ALCAM		KLF2	FMR1
	845		MEX3C	CBFB	CCNT2		NOMO3	GNB1
	846		SLC25A37	MLL	PKP4		ITGAV	FBXL7
	847		FAM13B1	UNC84B	TCF7		ITPR1	NME7
	848		CRIM1	HOXC10	ZEB2		PDZD2	PSME4
	849		YTHDF2	CDV3	KLHDC5		TRAF3	ZEB2
	850		HECA	ANKHD1	MIPOL1		SYN2	MORF4L1
	851		CNR1	RP11-35N6.1	BHLHB5		ADAMTSL3	WDR47
	852		ADCY9	WDR47	OLIG3		TGIF1	AUTS2
	853		CDKN2AIP	GNAI3	TMTC3		SOX4	LSM14A
	854		CNNM2	VEZF1	RB1		ADM	C21orf66
	855		KIAA1553	VASH1	ZNF536		SPRYD4	AP3M1
	856		CREBZF	CHSY1	SFRS6		TSC1	CCT5
	857		NKAIN2	KCTD5	DYRK3		ATRX	YWHAQ
	858		PAPD5	ISL1	CTNNBIP1		ELOVL4	GALNT3
	859		PCDHAC1	SLC16A14	NRIP1		HHIP	ROCK2
	860		MTMR12	DNMT3B	EFNB2		FHL2	GDF10
	861		PI4K2A	ZNF362	MTMR4		GRAMD3	HNRNPF
	862		RSBN1	NAV1	LRRFIP1		UBE2Z	FOS
	863		LIN7C	NASP	GPR22		PTPRO	GABBR2
	864		PLEKHJ1	C4orf32	LPAR4		FAM19A1	NFIB
	865		RBM22	GPR37	PPP1R3D		KCNK10	SFRS4
	866		MAT2A	HMGCS1	ITPKB		SLC12A5	TSPAN3
	867		QSER1	DCP2	HBEGF		KLHL14	MYST3
	868		CYR61	DBT	PER3		FAM135A	TTYH2
	869		TBC1D4	TMEM169	FOXA1		XYLT2	TSSK2
	870		ADRBK1	EML4	CHD6		NEFH	YES1
	871		DAZAP2	COL2A1	CROP		TRAM2	PPP1CC
	872		DOCK4	PRKAB2	TSPAN7		GPBP1L1	R3HDM1
	873		DOCK10	COL9A1	MID1IP1		HAND2	PITX2
	874		KIAA0182	COL11A1	RAB6B		ZNF512B	DOK4
	875		SCHIP1	AGPAT4	NUDC		C11orf24	RNF19A
	876		BAI3	COL19A1	RSBN1L		DSC2	SRR
	877		CD69	FAM116A	SEPHS1		SLC32A1	HNRNPH3
	878		CNOT2	NAV2	UBR3		MYO18A	ERC2
	879		COL16A1	RAB30	TLN2		LOC91461	DPP10
	880		EIF4A2	N4BP2L1	CDC2L6		FCHO2	SHROOM3
	881		TRAK2	FAM136A	SETD8		KSR2	KIAA1199
	882		WSB1	MLF1	SOBP		FAM110B	MEX3C
	883		SAMHD1	HMGN3	FBXW7		NKX2-3	C14orf101
	884		MTMR9	HIF3A	NRN1		PAX3	ALS2CR2
	885		CAMSAP1	HBP1	PHF20		LUZP1	LRRC8E
	886		CAMK2G	MYCN	CEP350		RBPMS2	CUGBP1
	887		SPECC1L	RMND5A	BICD2		LIN54	ADAMTS6
	888		CDH13	C5orf13	EHBP1		C20orf39	ZNF800
	889		KLF6	SPTAN1	SLITRK5		PPCS	C3orf58
	890		DDX3X	IFI30	SUFU		CCNJL	GPR161
	891		KIAA0802	TFAP2C	PSME4		COG3	NCOA1
	892		PLCL2	TRIM63	ZNF395		YIPF4	RTKN2
	893		TBC1D1	CLDN1	KCMF1		DNAJC30	PPTC7
	894		DPYSL2	SNX24	ZNF25		ADAM19	ST5
	895		METAP1	ZNF282	C12orf23		RAB23	SYS1
	896		EN2	RAP1GDS1	ARID2		ARRDC4	C1orf21
	897		RTF1	TRIB2	PAN3		CREB3L2	HDAC7
	898		CARM1	IREB2	SPTY2D1		ZNF804A	NAV3
	899		ZDHHC7	COL4A5	LHX6		CHMP7	PCAF
	900		SIPA1L2	DCX	SSH2		DAB2IP	TTK
	901		PHTF2	PDGFC	THAP10		BTBD12	SNX2
	902		LRRC8D	DIO2	ARHGAP21		DSCAML1	SLC6A6
	903		CCAR1	COMMD2	C1orf21		ATP8B1	SIAH1
	904		SLITRK2	HMGCR	DNMT3A		SOCS6	SH3GL2
	905		CARD11	ADAMTS9	OSBPL11		MFHAS1	LAMC1
	906		PCDHA9	PPIC	TMEM43		ADCY3	GYS1
	907		ATRN	COL5A2	ZFHX4		PIK3R3	FGF9
	908		C1orf149	SUV420H1	GRHL2		NSMAF	CACNA1C
	909		LPCAT1	FAM123B	MAP2		TCF21	IGFBP5
	910		TBL1XR1	HDAC4	FLJ45803		SRPR	EGR2
	911		DIP2B	FOXJ2	TRPS1		MAP2K4	SLC1A2
	912		FAM126B	LPL	DUSP9		SDC2	BCL9
	913		MAP1A	TET1	PRKCB1		CEBPA	SEPT2
	914		LMO1	BLMH	REV3L		CREB1	OSTM1
	915		NSMAF	COL4A1	TAF4		KIF5B	FADS1
	916		PPFIA1	OXR1	TFRC		NFIB	MMD
	917		TNFSF11	TRIM37	TGIF1		NFIA	SLMAP
	918		DCLK1	CAV2	CDC14A		SMAD6	API5
	919		IGSF11	FBN1	SETD5		PRKCE	CTCF
	920		TCERG1	SGK1	FGFR3		NEFM	CUGBP2
	921		FAM3C	AHR	PKD2		ATXN3	SLC2A1
	922		GHITM	TUBB2A	BTBD7		HERC2	PDGFRA
	923		LPPR4	XKR6	FBXL10		REV3L	TSPAN2
	924		ARNT2	COL5A3	SUMO2		NFIX	MED13
	925		DOPEY1	SPRY1	TTC7B		GOLGA8E	JAG1
	926		UBE3C	ZDHHC5	SLC10A7		TULP4	HMBOX1
	927		SIN3B	TSPAN14	LIMK2		VPS54	USP3
	928		PALLD	TMEM183A	ZFAND5		DNAJB12	SMAD4
	929		PHF15	WDR26	HS3ST2		UGP2	SYT1
	930		AKT3	ZBTB46	EXOC5		PTGER4	SFRS6
	931		KIF3B	EDC3	ELF2		GRIA3	CCDC117
	932		NPTN	FRAS1	ZFHX3		FASLG	DTNA
	933		PCGF2	KLHL25	RAC1		MYO5A	FBXL10
	934		CALM1	KDELC1	KLF12		CCNC	BCORL1
	935		CNTNAP2	SH3BP5L	CHD1		FXR1	STRBP
	936		ARFGEF1	RP5-1000E10.4	LPHN2		PTPRD	BIVM
	937		H3F3B	FLJ14154	EYA4		MAN2A1	C6orf203
	938		RAB2A	NAT11	GYG1		HIVEP1	PRX
	939		DBT	DICER1	C11orf9		CD69	KCTD15
	940		ALCAM	VASH2	LIFR		DDX3X	NPAS4
	941		CCNT2	RFXDC2	SHANK2		HIPK3	SYNPR
	942		PKP4	BCORL1	MAGI2		RAB14	ZAK
	943		TCF7	PCDHA11	SNX4		TOB2	LRRC15
	944		ZEB2	GNG12	RAPGEF5		CDKN1C	C5orf23
	945		KLHDC5	KIAA1199	SLCO5A1		RAP1B	RAB10
	946		MIPOL1	SLC39A9	SLC1A2		MORC3	ZDHHC17
	947		BHLHB5	KIRREL	SOCS6		FNBP4	SORT1
	948		OLIG3	CHFR	MED17		CIC	PSMD3
	949		TMTC3	LGI2	BCL9		RNF141	PCDH1
	950		RB1	KIF26B	NCAN		FAM13B1	THRB
	951		ZNF536	NLGN3	ECOP		CNNM4	IRAK1
	952		SFRS6	RP5-1022P6.2	UBE2H		CDCA7L	PIP4K2B
	953		DYRK3	ABHD4	TAC1		LMBR1L	CASK
	954		CTNNBIP1	TCL1A	STXBP1		BSDC1	PHOX2B
	955		NRIP1	TP53INP2	MAN2A1		SOBP	SEC23IP
	956		EFNB2	KIAA1128	PCDH8		SUV420H1	TRAF6
	957		MTMR4	PITPNM2	PRKAR2B		PPP1R12C	SLC25A14
	958		LRRFIP1	WDFY1	PTPRA		NOX4	HNRNPD
	959		GPR22	ZNF512B	RAB6A		PHLPPL	CDK5R1
	960		LPAR4	DOLPP1	SEC61A1		PLEKHA6	ITSN2
	961		PPP1R3D	C5orf15	FLRT3		APPL1	ERRFI1
	962		ITPKB	ASPH	SFRP2		TRIO	NPTN
	963		HBEGF	TMEM132A	GALNT3		POLS	USP33
	964		PER3	COL4A3	TXNDC1		SSFA2	TRAK2
	965		FOXA1	C5orf24	STAM2		CDH10	PHF3
	966		CHD6	SHPRH	HS3ST3B1		RAD21	SULF1
	967		CROP	CCDC117	SYT13		SMAD7	ATP6AP2
	968		TSPAN7	CAMK1D	LASP1		GDF11	DMXL1
	969		MID1IP1	PMP22	PPP2R5A		TMEM184B	SYNJ1
	970		RAB6B	BRWD3	RET		SERTAD2	BTAF1
	971		NUDC	CCNYL1	TACC1		SH3PXD2A	PLAA
	972		RSBN1L	NANP	VAT1		LATS2	ABCB7
	973		SEPHS1	PDIK1L	GPAM		NOMO1	SFRS11
	974		UBR3	COL22A1	RNF41		SOCS5	B4GALT5
	975		TLN2	MCL1	CHST8		MYLIP	GPM6A
	976		CDC2L6	DGKH	ZNF212		STK39	PDIA3
	977		SETD8	RAB15	RANBP10		TOB1	NOG
	978		SOBP	PRICKLE2	RELN		EN2	MAFB
	979		FBXW7	LOC153364	C16orf70		MYST3	ABCA1
	980		NRN1	MORF4L1	EIF5A2		HOXA1	HOXC8
	981		PHF20	GAB1	SMEK2		RHO	OSBPL11
	982		CEP350	SMTNL2	RNF219		LSM12	RAB34
	983		BICD2	TMEM65	RNF103		IKZF4	USP48
	984		EHBP1	TUBB2B	DAAM1		CSNK1G1	MED12L
	985		SLITRK5	SESTD1	ICK		SARM1	MUM1L1
	986		SUFU	ARRDC4	IMPAD1		IQSEC2	SNF1LK
	987		PSME4	EML5	MSL2L1		FLJ14154	CNTN4
	988		ZNF395	LYSMD1	MDGA1		LBH	SESTD1
	989		KCMF1	KBTBD8	RCBTB1		WIPF2	TMED7
	990		ZNF25	DAB2IP	ACTN1		PDZD4	CABP7
	991		C12orf23	HIATL1	PEX5L		ZNF512	CFL2
	992		PAN3	GLIS2	MDGA2		ZNF569	INOC1
	993		SPTY2D1	TTYH2	SFMBT1		HNRNPK	ARL8B
	994		LHX6	SUV420H2	DYNC1LI1		MTSS1	CAND1
	995		THAP10	PPP1R15B	PUM2		MAP3K3	MOSPD1
	996		ARHGAP21	CORO6	GRM1		MAX	TMEM9B
	997		C1orf21	VPS25	GUCY1A2		HOXB3	JPH3
	998		DNMT3A	FBXW9	PRLR		CNTFR	SLC24A3
	999		OSBPL11	CRISPLD1	ARHGEF12		AMPH	KIAA1468
	1000		TMEM43	C1QTNF6	SLC12A2		EFNB3	OTX2
	1001		GRHL2	HMCN1	PLD5		UNK	TGIF2
	1002		MAP2	LOXL4	PTP4A1		USP9X	NRP1
	1003		FLJ45803	PLXNA1	HOXB3		RCVRN	INHBB
	1004		DUSP9	ADAM19	SERP1		LRRC14	WNT10B
	1005		PRKCB1	ELMO2	GNAI2		MORF4L2	MITF
	1006		REV3L	AMOT	DKK2		NR4A3	TGFA
	1007		TAF4	SP1	INHBB		MAT2A	ITGA5
	1008		TFRC	SCAMP5	SPRED1		TXNL1	SSR1
	1009		TGIF1	AKAP13	PPME1		DPF1	GADD45A
	1010		CDC14A	ZBTB47	ARID4B		CPOX	S1PR1
	1011		SETD5	SPSB4	HOOK1		RRAGB	PPP1R12A
	1012		FGFR3	CCNT2	SMPD3		NR4A2	ACVR1
	1013		PKD2	COL6A3	SEMA6A		RAC1	ESR1
	1014		BTBD7	LUZP1	CASKIN1		RBM16	ITGA11
	1015		FBXL10	ZFP91	BIRC6		LARP5	CUL5
	1016		SUMO2	FAM167A	EPHA8		UBR5	FBXO11
	1017		TTC7B	CPS1	FRMD4A		LGR4	DYNLL2
	1018		SLC10A7	PPP2CA	KIAA1598		PCDH9	SNX27
	1019		LIMK2	PRELP	RNF220		RANBP17	C6orf62
	1020		ZFAND5	CX3CL1	GPR85		SP1	COL2A1
	1021		HS3ST2	SMARCC1	FANCI		SON	MAP3K9
	1022		EXOC5	SVIL	MOSPD1		CAMK2D	ITFG3
	1023		ELF2	TDG	PAG1		UBE2K	LRP8
	1024		ZFHX3	TGFB3	HTR7		BTF3	YPEL3
	1025		RAC1	YY1	NDRG4		MAP2	C5orf30
	1026		KLF12	ZFP36	RAB8B		ATPAF1	FLJ14213
	1027		CHD1	PER1	KLF3		RHOA	C18orf25
	1028		LPHN2	PDGFRB	PPP1R12C		FGF7	MLLT10
	1029		EYA4	ITGB1	KCTD9		TFAP2B	MIER1
	1030		GYG1	KPNA4	OTUD7B		STX7	TNRC6B
	1031		C11orf9	LAMC1	ZNF654		RNGTT	ARHGAP21
	1032		LIFR	MFAP2	DPY19L3		CRY1	ARFIP1
	1033		SHANK2	MYBL2	SLC24A4		SLC1A3	ADCY2
	1034		MAGI2	OSBP	CPNE8		WNT7A	CSRP2BP
	1035		SNX4	PDGFB	CADM2		MTMR4	MARCH2
	1036		RAPGEF5	PPM1D	RNF165		NUP153	TEAD1
	1037		SLCO5A1	PARG	ANKRD13B		C18orf34	TBL1XR1
	1038		SLC1A2	NFATC4	MOBKL2C		AJAP1	RMND5A
	1039		MED17	SMS	FAM109A		PAG1	LRRC55
	1040		BCL9	STX1A	WDR66		CSGALNACT1	KIAA1787
	1041		NCAN	MTMR4	SGCZ		SPTLC3	PBXIP1
	1042		ECOP	SLC16A7	DAZAP1		MCOLN3	MDGA2
	1043		UBE2H	EIF4E2	MBNL1		PRPF38B	PTEN
	1044		TAC1	SPTLC2	SHC4		LUC7L	WDR20
	1045		STXBP1	JARID2	RTN3		MREG	NR2C2AP
	1046		MAN2A1	SFPQ	RIMS4		SLC37A1	CCKBR
	1047		PCDH8	DUSP2	HECTD2		CCDC76	ZADH2
	1048		PRKAR2B	DAG1	TMEM16D		ZNF608	FBXO33
	1049		PTPRA	GAS7	ZDHHC23		ZNF295	ADAMTS18
	1050		SEC61A1	DGKD	FCHO2		USP31	FBN1
	1051		FLRT3	CSDA	ROBO1		MAN1C1	PRICKLE2
	1052		SFRP2	CLK2	TTYH3		PARP11	NHS
	1053		GALNT3	HNF4G	SOST		TOMM22	LDLR
	1054		TXNDC1	CLCN5	ZMAT4		SPIRE1	PAPD4
	1055		STAM2	KLF4	C1orf108		SLC35A5	DNER
	1056		HS3ST3B1	RND3	ADIPOR2		PAK1IP1	ROBO1
	1057		SYT13	COL1A2	WNT2B		SENP6	OPA1
	1058		LASP1	MAT1A	BCL11B		LRIG1	YWHAB
	1059		PPP2R5A	PLP1	FAM38B		ATP11A	C15orf27
	1060		RET	IGF1	GABRB3		KIAA0746	MOBKL1A
	1061		TACC1	GRM4	ELOVL5		FOXJ3	CSF1
	1062		VAT1	IMPDH1	GNAO1		PPM1E	SKP1
	1063		GPAM	OXTR	GDPD5		KIAA0319	RBM24
	1064		RNF41	ATP5G1	RAB6C		PCDHB5	DCP2
	1065		CHST8	PEX5	WDR48		WWC3	RNF217
	1066		ZNF212	COL3A1	DBN1		QRICH1	UBE2W
	1067		RANBP10	COL4A4	MED12L		KLHL28	LBR
	1068		RELN	COL5A1	TRIM9		AHI1	TXNIP
	1069		C16orf70	COL7A1	SORCS1		CHRAC1	MMP15
	1070		EIF5A2	ITGA6	GALNT13		ARMCX3	LRRC41
	1071		SMEK2	LEP	BTBD14B		CAB39	ZNF238
	1072		RNF219	PTEN	ANKRD40		SELT	PRKAA1
	1073		RNF103	EMP1	BRUNOL6		COMMD10	MEOX2
	1074		DAAM1	NDST1	TMEM25		GOLT1B	PDK4
	1075		ICK	SHROOM2	PHF6		AFF4	ITGB8
	1076		IMPAD1	ARVCF	KIAA0157		DPY19L3	BLCAP
	1077		MSL2L1	CDC42	HCN3		CCDC141	DYRK2
	1078		MDGA1	COL4A2	RAB8A		PGM2L1	RAB35
	1079		RCBTB1	COL15A1	ROBO2		RICTOR	RALBP1
	1080		ACTN1	CDK6	RAP1GAP		TMEM56	FOSB
	1081		PEX5L	YPEL2	PPP2R2A		C12orf23	PNPLA6
	1082		MDGA2	VEGFA	PPP1CC		CTSC	PPP1CB
	1083		SFMBT1	SCML1	PLCG1		CADM4	ROBO2
	1084		DYNC1LI1	ABCE1	KCNA3		ZNF420	DYRK1B
	1085		PUM2	STAG2	HOXD10		PPM1L	FOXK2
	1086		GRM1	ANK3	HNRNPA1		C3orf64	KLF4
	1087		GUCY1A2	SLC31A1	HIVEP1		C4orf34	PSCD3
	1088		PRLR	TLL1	GNB1		SPAG17	GMFB
	1089		ARHGEF12	STARD8	ATXN2		CLEC12B	EMX2
	1090		SLC12A2	ZBTB40	SDC2		VAX1	AKAP1
	1091		PLD5	PAN2	UGT8		CD47	SFRS2IP
	1092		PTP4A1	ZBTB5	BMI1		MIA3	RPS6KA5
	1093		HOXB3	JOSD1	OXSR1		KCNT2	BZRAP1
	1094		SERP1	PPM1E	NRXN3		C17orf58	SMARCD1
	1095		GNAI2	CPEB3	SYNGR1		SUPT3H	HMGB3
	1096		DKK2	WDFY3	RABEP1		LOC201164	TAF4
	1097		INHBB	KIAA0355	CLK3		S100A7A	HSP90B1
	1098		PPME1	SH3PXD2A	SOCS3		ZAK	OXSR1
	1099		ARID4B	C16orf72	HAPLN1		TMEM132D	CLOCK
	1100		HOOK1	CAPN7	ZFX		BHLHB9	AKAP7
	1101		SMPD3	BRD4	YWHAB		SHCBP1	UBE2D1
	1102		SEMA6A	RND1	AFF2		TXNDC15	PPARGC1A
	1103		CASKIN1	KCNIP2	SH3D19		MANEA	GLRX5
	1104		BIRC6	EHD2	NUMB		MPZL1	RNF12
	1105		EPHA8	DBC1	EBF3		EFHD2	CAMK2A
	1106		FRMD4A	SPEN	C18orf1		FASTKD3	NDST1
	1107		KIAA1598	TXNDC4	RARA		ACTR8	C1GALT1
	1108		RNF220	CMPK1	NPY1R		MPP5	DLG2
	1109		FANCI	RAPGEFL1	GRIK3		CHP2	ERLIN1
	1110		MOSPD1	PAIP2	CHM		C12orf32	DNMT1
	1111		PAG1	TMED9	C3orf70		EIF2A	TMEM63B
	1112		HTR7	NKRF	KCNIP3		WHSC1	EPAS1
	1113		NDRG4	FLJ20309	CDC42SE2		CYYR1	ZCCHC2
	1114		RAB8B	RNF138	DLG2		VPS26B	CEP350
	1115		KLF3	HPCAL4	CTNND2		BRWD1	ARHGEF17
	1116		PPP1R12C	HECW1	ACCN2		RTN4IP1	KIAA0232
	1117		KCTD9	LARP5	MEGF9		AGPAT9	KIAA0152
	1118		OTUD7B	PPP1R13B	NET1		MRPS6	SNPH
	1119		ZNF654	RNF19A	MGC13057		LDOC1L	SLC25A44
	1120		DPY19L3	DNM3	SPOCK3		FAR1	OTX1
	1121		SLC24A4	GPX7	INTS6		MAGT1	TNRC6A
	1122		CPNE8	PI15	C10orf141		C10orf84	ITPK1
	1123		CADM2	KLF13	ELMO1		GHITM	LMTK2
	1124		RNF165	TMEM127	MITF		KLRD1	KIAA0831
	1125		ANKRD13B	SCML2	RIMS3		G6PC2	ERBB3
	1126		MOBKL2C	PPARD	USP34		USP45	ARHGEF12
	1127		FAM109A	PPP1R3D	ST18		DYNC2H1	GPR116
	1128		WDR66	PCGF3	EDEM1		KIAA1553	ARL6IP1
	1129		SGCZ	ZER1	ZBTB11		BEX4	DPP4
	1130		DAZAP1	CAMKK2	SACS		GTPBP10	EPN2
	1131		MBNL1	MFAP3	CORO1C		FAM63B	PCDHA8
	1132		SHC4	MSTN	UBQLN2		PAPD5	PAK6
	1133		RTN3	HAS3	KIAA0649		SCN3B	PCDH9
	1134		RIMS4	NKTR	SV2A		FAM133B	PTPRE
	1135		HECTD2	RALA	ERC2		PDE5A	DMN
	1136		TMEM16D	NFIA	GLCE		ANK3	CORO2B
	1137		ZDHHC23	WDR68	RIMBP2		ITPKB	PCDHA1
	1138		FCHO2	PURA	SASH1		CXCL3	SLC16A2
	1139		ROBO1	ARPP-19	SATB2		GABRR1	PRKAR2A
	1140		TTYH3	DIAPH2	SNF1LK2		EHHADH	PCDHAC1
	1141		SOST	BACE1	FBXO28		CLCN4	PCDHA12
	1142		ZMAT4	RYBP	BAHD1		ATP5F1	PCDHA13
	1143		C1orf108	TFEC	NAV3		DPYSL3	PCDHA7
	1144		ADIPOR2	ZNF346	ZDHHC8		ARL1	PCDHA10
	1145		WNT2B	MORF4L2	PPARGC1A		GK5	PCDHA2
	1146		BCL11B	PXDN	KHDRBS1		ASB9	PCDHA3
	1147		FAM38B	BTG2	NEBL		THRB	SGMS1
	1148		GABRB3	SOX12	PRKG1		CYBB	PCDHAC2
	1149		ELOVL5	TAF5	IKZF1		SLC25A20	CAMK2D
	1150		GNAO1	HNRNPUL1	LHFP		PEX12	SLC8A1
	1151		GDPD5	FSTL1	TSPAN3		DPYD	PCDHA6
	1152		RAB6C	TFEB	SYT1		BRCA2	RANBP10
	1153		WDR48	SETDB1	LMNB1		IGF1	KIAA1328
	1154		DBN1	SEPT14	HCN4		IL11	GATAD2B
	1155		MED12L	FEM1C	SNCAIP		C9orf152	CA10
	1156		TRIM9	MOBKL1B	HIVEP2		PDLIM5	PCDHA5
	1157		SORCS1	PRPF38B	SNTB2		RCHY1	NR1D1
	1158		GALNT13	UBE2R2	SLC5A3		SLC7A2	IKZF4
	1159		BTBD14B	SAMD9	FLRT2		ANXA2	CADM4
	1160		ANKRD40	ABCC9	FBXL11		FAM109B	CHKB
	1161		BRUNOL6	ASCC3	GAB2		ITGAX	ATP1A3
	1162		TMEM25	GABRG1	KCND2		GAD1	FAM134C
	1163		PHF6	TDRD5	FBXL2		GABRB2	SEC24C
	1164		KIAA0157	PATL1	EPB41L1		ABAT	FMNL3
	1165		HCN3	ZNF567	ZNF236		AGL	THRA
	1166		RAB8A	DNAJC19	RNF139		RNF11	ARID1A
	1167		ROBO2	C10orf63	NUP50		BCAS2	GPSN2
	1168		RAP1GAP	PRELID2	RAPGEF4		RGS4	LRRC16B
	1169		PPP2R2A	IL22RA2	RTN4		PAPSS1	C6orf134
	1170		PPP1CC	ARHGAP18	CCDC6		PCMT1	LUZP1
	1171		PLCG1	HSDL2	CDKN1B		CBL	DAB2IP
	1172		KCNA3	VCPIP1	RBM24		SIAH2	PALM2
	1173		HOXD10	CYBRD1	PHF2		NDUFA5	SMG7
	1174		HNRNPA1	OBFC2B	TMCC1		CDH6	APP
	1175		HIVEP1	HTR5A	EIF3J		ATP6V1G1	RAE1
	1176		GNB1	MRPS25	DMRT3		MAP3K5	ATP6V1F
	1177		ATXN2	SLCO1C1	C12orf30		POLH	EPHB2
	1178		SDC2	DTL	MYLIP		HSPB8	NFATC3
	1179		UGT8	SKAP2	VGLL4		ARMC8	SF1
	1180		BMI1	SLC4A7	CCDC64		SSX2IP	KCNN3
	1181		OXSR1	SP2	ARID1A		TLK1	HOXB5
	1182		NRXN3	SLC9A2	TCF12		BVES	CDC42
	1183		SYNGR1	GNAZ	NTF3		RIT1	SETD5
	1184		RABEP1	EIF1AX	FERMT2		PDE10A	GNB3
	1185		CLK3	MEGF8	NSMCE4A		LITAF	MBOAT5
	1186		SOCS3	KIAA1191	ZFPM2		TERF1	RAB14
	1187		HAPLN1	GK5	BMF		FSCN1	C12orf48
	1188		ZFX	SAMD5	INSIG1		SLC16A1	RIC8B
	1189		YWHAB	PPAPDC1A	ARF4		SFRP1	KIAA0746
	1190		AFF2	ZMYND17	ASB7		CXCL6	PCDHA11
	1191		SH3D19	OLA1	GARNL1		RGS13	ZNF385A
	1192		NUMB	TCHHL1	GOLSYN		MAP2K6	MED13L
	1193		EBF3	MED21	NAP1L5		CUL3	CPNE6
	1194		C18orf1	DDX21	KIF16B		TSN	PITPNA
	1195		RARA	RRP15	SEMA6D		TSPAN7	FBXL11
	1196		NPY1R	PIP3-E	KIAA1370		PLCB2	SSBP2
	1197		GRIK3	C11orf54	INA		TRDMT1	FAM53B
	1198		CHM	METTL7A	MIDN		DMBT1	LPHN1
	1199		C3orf70	NRBP1	HIPK1		CTSS	PCDHA4
	1200		KCNIP3	IL19	PAIP1		INPP4A	NRCAM
	1201		CDC42SE2	RHOQ	OSBPL7		IQGAP1	CEBPB
	1202		DLG2	DBF4	MAPK10		TTF2	AMMECR1L
	1203		CTNND2	CD226	PDCD10		CEACAM6	AKAP11
	1204		ACCN2	TFPI	KHDRBS2		PPP3CA	HIGD1A
	1205		MEGF9	MAN2A2	STYX		RIMS1	USP25
	1206		NET1	HNRNPH1	FOXN2		MYEF2	LPHN2
	1207		MGC13057	MAP4K4	RAB1A		EML4	GLUD2
	1208		SPOCK3	STK17A	DACH1		KLHDC5	WWP1
	1209		INTS6	CCPG1	VAPB		LRCH2	FERMT2
	1210		C10orf141	MAGED1	KLC1		PTBP2	AP2A1
	1211		ELMO1	MEX3C	IRX5		EDAR	C1orf9
	1212		MITF	GALNT7	CASZ1		PURB	AHCYL2
	1213		RIMS3	NOTCH1	FAT2		ARID2	RTF1
	1214		USP34	EIF2C4	ARNT		WTAP	SESN1
	1215		ST18	TTC19	CBFB		RALYL	PISD
	1216		EDEM1	MARCH5	MLL		KIAA0256	SYPL1
	1217		ZBTB11	FAM70A	UNC84B		SEC11A	NEBL
	1218		SACS	PACS1	HOXC10		LIN28B	DCLK1
	1219		CORO1C	FGD6	ANKHD1		C3orf57	AXIN2
	1220		UBQLN2	ZNF644	RP11-35N6.1		HNRNPC	DYNC1I1
	1221		KIAA0649	TOB2	WDR47		IKZF2	COL12A1
	1222		SV2A	AHCYL2	GNAI3		MPPED2	SOCS6
	1223		ERC2	ZDHHC17	VEZF1		H2AFZ	PPM1D
	1224		GLCE	PPP1R16B	VASH1		MARCKS	RELN
	1225		RIMBP2	BRPF3	CHSY1		UBE2V2	USP15
	1226		SASH1	LEF1	KCTD5		DDX1	CD28
	1227		SATB2	SVOP	ISL1		ROD1	UBE4B
	1228		SNF1LK2	ELMOD1	DNMT3B		TESK2	CD164
	1229		FBXO28	LIMD2	NAV1		CCRN4L	SMAD7
	1230		BAHD1	SGPP1	NASP		RYBP	RBM6
	1231		ZDHHC8	FBXO30	C4orf32		TRAM1	SGK1
	1232		PPARGC1A	LOXL3	GPR37		ZNF626	DLL1
	1233		KHDRBS1	ZIC5	HMGCS1		SMARCA5	SPRED1
	1234		NEBL	FAM76A	DCP2		C4orf16	RASGEF1B
	1235		PRKG1	TMEM109	TMEM169		RAVER2	SLC36A1
	1236		IKZF1	XYLT1	EML4		FGFR3	FCHSD1
	1237		LHFP	KIAA1217	COL2A1		SLC44A1	ABHD13
	1238		TSPAN3	SLC2A4RG	PRKAB2		KBTBD8	ARFGAP2
	1239		SYT1	SAR1A	COL9A1		THAP2	MAP3K7IP3
	1240		LMNB1	NRIP3	COL11A1		ZZEF1	C3orf23
	1241		HCN4	USP31	AGPAT4		ICMT	TFAP2D
	1242		SNCAIP	GPR158	FAM116A		HS3ST2	C10orf46
	1243		SNTB2	UHRF2	NAV2		HS3ST3B1	SEMA6D
	1244		SLC5A3	LYST	RAB30		FRAP1	C5orf41
	1245		FLRT2	PGM1	N4BP2L1		INSM1	SETD3
	1246		FBXL11	PPP2R3A	FAM136A			TMEM16C
	1247		GAB2	PVRL1	MLF1			TMEM33
	1248		KCND2	PEA15	HMGN3			CDCA4
	1249		FBXL2	GMFB	HIF3A			FAM70A
	1250		EPB41L1	SEMA4F	HBP1			KIF21A
	1251		RNF139	SLC25A27	MYCN			RNF111
	1252		NUP50	OSGIN2	RMND5A			WBP11
	1253		RAPGEF4	CALCR	C5orf13			TMEM55A
	1254		RTN4	MET	SPTAN1			FLJ40142
	1255		CCDC6	CACNB3	IFI30			DMTF1
	1256		CDKN1B	BTBD11	TFAP2C			RECK
	1257		RBM24	WASF1	TRIM63			DOLPP1
	1258		PHF2	ASB1	CLDN1			CYP26B1
	1259		TMCC1	C5orf43	SNX24			RNF138
	1260		EIF3J	ACCN1	ZNF282			KDSR
	1261		DMRT3	COL12A1	RAP1GDS1			CASR
	1262		C12orf30	RRAS	IREB2			PCTK2
	1263		MYLIP	DDX17	COL4A5			PLEKHA1
	1264		VGLL4	DPYSL4	PDGFC			PLAG1
	1265		CCDC64	FBXO10	DIO2			GHR
	1266		ARID1A	RGS17	COMMD2			ACVR2A
	1267		TCF12	ZNF281	HMGCR			B4GALT1
	1268		NTF3	VAMP2	ADAMTS9			EZH1
	1269		FERMT2	PNOC	PPIC			PTH
	1270		NSMCE4A	FUT8	SUV420H1			PTCH1
	1271		ZFPM2	MLLT3	FAM123B			EYA1
	1272		BMF	SCN2B	HDAC4			WEE1
	1273		INSIG1	NUMBL	FOXJ2			CCNE1
	1274		ARF4	CNTN2	LPL			ITPR1
	1275		ASB7	ZMYM4	TET1			ITGA2
	1276		GARNL1	CSF1R	BLMH			EDA
	1277		GOLSYN	LDHA	COL4A1			SLC12A2
	1278		NAP1L5	DLL1	OXR1			KCNJ2
	1279		KIF16B	CAPN6	TRIM37			DRD1
	1280		SEMA6D	FAM122A	CAV2			RAD23B
	1281		KIAA1370	KIAA0408	FBN1			MAP2K1
	1282		INA	CNIH	SGK1			KCNN4
	1283		MIDN	SFRS2IP	AHR			BAG5
	1284		HIPK1	EIF3A	TUBB2A			PPP1R11
	1285		PAIP1	TPR	XKR6			FAM60A
	1286		OSBPL7	DHX15	COL5A3			TSPYL2
	1287		MAPK10		SPRY1			ZHX1
	1288		PDCD10		ZDHHC5			ATF7IP2
	1289		KHDRBS2		TSPAN14			PLXNA2
	1290		STYX		TMEM183A			ZBTB46
	1291		FOXN2		WDR26			BHLHB3
	1292		RAB1A		ZBTB46			GPR63
	1293		DACH1		EDC3			LMAN2L
	1294		VAPB		KLHL25			CSDE1
	1295		KLC1		KDELC1			FLJ12529
	1296		IRX5		SH3BP5L			MOBKL2B
	1297		CASZ1		RP5-1000E10.4			IPPK
	1298		FAT2		FLJ14154			FRY
	1299		ARNT		NAT11			GRAMD3
	1300		CBFB		DICER1			SLC13A3
	1301		MLL		RFXDC2			CHAC1
	1302		UNC84B		BCORL1			C14orf4
	1303		HOXC10		GNG12			ZFHX4
	1304		ANKHD1		KIAA1199			SPRY4
	1305		RP11-35N6.1		SLC39A9			PID1
	1306		WDR47		KIRREL			RBBP6
	1307		GNAI3		CHFR			D4S234E
	1308		VASH1		LGI2			PTPRD
	1309		CHSY1		KIF26B			SLC9A6
	1310		RALA		NLGN3			ODZ2
	1311		KIT		RP5-1022P6.2			ARHGAP12
	1312		UBE2J1		ABHD4			SAPS3
	1313		DNAJC14		TCL1A			SLC6A4
	1314		SNCB		TP53INP2			ASH1L
	1315		RLBP1L2		PITPNM2			DIXDC1
	1316		KCTD5		WDFY1			SMURF1
	1317		ISL1		DOLPP1			USP14
	1318		DNMT3B		C5orf15			NAV1
	1319		NAV1		ASPH			SEMA6A
	1320		NASP		TMEM132A			WIPI2
	1321		C4orf32		COL4A3			YTHDC1
	1322		GPR37		C5orf24			CLDN2
	1323		HMGCS1		SHPRH			SLC39A10
	1324		DCP2		CCDC117			HOXA10
	1325		TMEM169		CAMK1D			DLL4
	1326		EML4		PMP22			EPB41L4B
	1327		COL2A1		BRWD3			FAM54B
	1328		PRKAB2		CCNYL1			USP9X
	1329		COL9A1		NANP			CHPT1
	1330		COL11A1		PDIK1L			ARHGAP5
	1331		AGPAT4		COL22A1			SNX33
	1332		FAM116A		MCL1			KCNAB1
	1333		NAV2		DGKH			EFCAB4A
	1334		RAB30		PRICKLE2			CHRNE
	1335		N4BP2L1		LOC153364			SCN4B
	1336		FAM136A		MORF4L1			KRTAP11-1
	1337		MLF1		GAB1			SLC2A14
	1338		HMGN3		SMTNL2			PPAP2A
	1339		HIF3A		TUBB2B			PIK3R1
	1340		MYCN		SESTD1			MOBKL3
	1341		RMND5A		EML5			SLC25A35
	1342		C5orf13		LYSMD1			KLC4
	1343		SPTAN1		KBTBD8			C9orf150
	1344		IFI30		DAB2IP			KCTD1
	1345		TFAP2C		HIATL1			CNIH2
	1346		TRIM63		GLIS2			FLJ36070
	1347		CLDN1		TTYH2			KCTD8
	1348		SNX24		SUV420H2			PTHLH
	1349		ZNF282		CORO6			SH3BGRL2
	1350		RAP1GDS1		VPS25			SYNE1
	1351		IREB2		FBXW9			WNT3A
	1352		COL4A5		CRISPLD1			ZNF622
	1353		PDGFC		C1QTNF6			SELI
	1354		DIO2		HMCN1			SMAD5
	1355		COMMD2		LOXL4			SLITRK1
	1356		HMGCR		PLXNA1			AK3L1
	1357		ADAMTS9		ADAM19			WIBG
	1358		PPIC		ELMO2			PCGF5
	1359		SUV420H1		AMOT			ACTR2
	1360		FAM123B		SP1			CC2D1B
	1361		FOXJ2		SCAMP5			ASPH
	1362		LPL		AKAP13			KRTAP4-4
	1363		TET1		ZBTB47			SCOC
	1364		BLMH		SPSB4			MYLK
	1365		COL4A1		COL6A3			IGF2R
	1366		OXR1		LUZP1			EPB49
	1367		TRIM37		ZFP91			ZBTB9
	1368		CAV2		FAM167A			SEMA3D
	1369		FBN1		CPS1			BCL2
	1370		SGK1		PPP2CA			UBXD3
	1371		AHR		PRELP			UBQLNL
	1372		TUBB2A		CX3CL1			ZSWIM3
	1373		XKR6		SVIL			MIPOL1
	1374		COL5A3		TDG			CNOT6L
	1375		SPRY1		TGFB3			CDC37L1
	1376		ZDHHC5		YY1			CRKL
	1377		TMEM183A		ZFP36			PDIA6
	1378		WDR26		PER1			PVRL1
	1379		ZBTB46		PDGFRB			PSME3
	1380		EDC3		ITGB1			WDR68
	1381		KLHL25		KPNA4			PURA
	1382		KDELC1		LAMC1			SMAD3
	1383		SH3BP5L		MFAP2			PTPN3
	1384		RP5-1000E10.4		MYBL2			MAP3K4
	1385		FLJ14154		OSBP			PPP6C
	1386		NAT11		PPM1D			ACTR1A
	1387		DICER1		PARG			SALL1
	1388		RFXDC2		NFATC4			EPHA1
	1389		GNG12		SMS			ATXN2
	1390		KIAA1199		STX1A			HAS2
	1391		SLC39A9		SLC16A7			MYB
	1392		KIRREL		EIF4E2			PCMT1
	1393		CHFR		SPTLC2			CCDC6
	1394		LGI2		JARID2			AKT3
	1395		KIF26B		SFPQ			HSPG2
	1396		NLGN3		DUSP2			POU3F2
	1397		RP5-1022P6.2		DAG1			SMYD5
	1398		ABHD4		DGKD			CBARA1
	1399		TCL1A		CSDA			SEMA3A
	1400		TP53INP2		CLK2			GNAI3
	1401		PITPNM2		HNF4G			ELL
	1402		WDFY1		KLF4			PSKH1
	1403		DOLPP1		RND3			SLC20A2
	1404		C5orf15		MAT1A			SLC2A3
	1405		ASPH		PLP1			POLR3F
	1406		TMEM132A		IGF1			PIM1
	1407		COL4A3		GRM4			TACC1
	1408		C5orf24		IMPDH1			PEX13
	1409		SHPRH		OXTR			ZER1
	1410		CCDC117		ATP5G1			VAT1
	1411		CAMK1D		PEX5			SPTBN2
	1412		PMP22		COL4A4			TGFBR3
	1413		BRWD3		COL5A1			MAP7
	1414		CCNYL1		COL7A1			ACOX1
	1415		NANP		ITGA6			EFNB2
	1416		PDIK1L		LEP			TFAP4
	1417		COL22A1		PTEN			COPS2
	1418		MCL1		EMP1			ARHGDIA
	1419		DGKH		NDST1			CUL2
	1420		PRICKLE2		SHROOM2			TMEM189-UBE2V1
	1421		LOC153364		ARVCF			CBX4
	1422		MORF4L1		CDC42			EIF3A
	1423		GAB1		CDK6			HIRA
	1424		SMTNL2		YPEL2			CDS2
	1425		TUBB2B		VEGFA			WISP1
	1426		SESTD1		SCML1			BCR
	1427		EML5		ABCE1			BMPR1A
	1428		LYSMD1		STAG2			NFE2L1
	1429		KBTBD8		ANK3			MED26
	1430		DAB2IP		SLC31A1			TBPL1
	1431		HIATL1		TLL1			CX3CL1
	1432		GLIS2		STARD8			MTMR4
	1433		TTYH2		ZBTB40			SRPR
	1434		SUV420H2		PAN2			DACH1
	1435		CORO6		JOSD1			ACSL4
	1436		VPS25		PPM1E			KIF5C
	1437		FBXW9		CPEB3			LRP2
	1438		CRISPLD1		KIAA0355			SMARCD2
	1439		C1QTNF6		SH3PXD2A			LRP6
	1440		HMCN1		C16orf72			BMX
	1441		LOXL4		CAPN7			ANGEL1
	1442		PLXNA1		BRD4			CCDC28A
	1443		ADAM19		RND1			CAMSAP1
	1444		ELMO2		KCNIP2			GORASP2
	1445		AMOT		EHD2			WWC1
	1446		SP1		DBC1			ACSBG1
	1447		SCAMP5		SPEN			SPEN
	1448		AKAP13		TXNDC4			FBXO21
	1449		ZBTB47		CMPK1			TMCC1
	1450		SPSB4		RAPGEFL1			WDTC1
	1451		COL6A3		PAIP2			MYT1L
	1452		LUZP1		TMED9			ZHX3
	1453		ZFP91		NKRF			KANK1
	1454		FAM167A		RNF138			WSB1
	1455		CPS1		HPCAL4			G0S2
	1456		PPP2CA		HECW1			CRIM1
	1457		PRELP		LARP5			C14orf129
	1458		CX3CL1		PPP1R13B			APLN
	1459		SVIL		RNF19A			UBE2Q1
	1460		TDG		DNM3			CHEK1
	1461		TGFB3		PI15			CCNT2
	1462		YY1		KLF13			OTUB1
	1463		ZFP36		TMEM127			LRRFIP2
	1464		PER1		SCML2			DDX3X
	1465		PDGFRB		PPARD			FGFR1
	1466		ITGB1		ZER1			TPPP3
	1467		KPNA4		CAMKK2			UBE2J1
	1468		LAMC1		MFAP3			EIF4B
	1469		MFAP2		MSTN			ARPP-21
	1470		MYBL2		HAS3			KPNA3
	1471		OSBP		NKTR			CHORDC1
	1472		PPM1D		RALA			TLK1
	1473		PARG		NFIA			GOLGA1
	1474		NFATC4		WDR68			CD2AP
	1475		SMS		PURA			BACE1
	1476		STX1A		BACE1			SFRS16
	1477		SLC16A7		RYBP			NUP50
	1478		EIF4E2		TFEC			ERLIN2
	1479		SPTLC2		ZNF346			LYPLA2
	1480		SFPQ		MORF4L2			STXBP3
	1481		DUSP2		PXDN			GRIN1
	1482		DAG1		BTG2			PRDM4
	1483		DGKD		SOX12			TLL1
	1484		CSDA		TAF5			NRBP1
	1485		CLK2		HNRNPUL1			PDCD4
	1486		HNF4G		FSTL1			CARD10
	1487		KLF4		TFEB			MTSS1
	1488		RND3		SETDB1			ZBTB39
	1489		MAT1A		CLEC3A			HELZ
	1490		PLP1		ANKRD11			COBLL1
	1491		IGF1		PATZ1			PPM1E
	1492		GRM4		ZNF410			FGF7
	1493		IMPDH1		RBM26			ACSL1
	1494		OXTR		SLC2A13			ADAMTS3
	1495		ATP5G1		MAL2			IL1RAPL1
	1496		PEX5		CTNNAL1			HSPA4L
	1497		COL4A4		UGCGL1			FREQ
	1498		COL5A1		HNRNPH2			CAPN6
	1499		COL7A1		DIO1			HOXB7
	1500		ITGA6		PCDH17			CDKN1B
	1501		LEP		RP6-213H19.1			ERG
	1502		PTEN		MGA			ZNF385B
	1503		EMP1		EPAS1			RBM26
	1504		NDST1		IRF1			TSPAN12
	1505		SHROOM2		NEUROD1			HOXA7
	1506		CDC42		NXPH1			AQP4
	1507		CDK6		SLC7A11			HOXB6
	1508		YPEL2		LEPROTL1			EPS15
	1509		VEGFA		AUTS2			HOXD8
	1510		SCML1		TOR1AIP1			CCDC47
	1511		ABCE1		NBEA			SETD8
	1512		STAG2		AZIN1			HOXB8
	1513		ANK3		BRP44L			HOXA5
	1514		SLC31A1		DNAJB11			ZDHHC21
	1515		TLL1		ZDHHC2			JAZF1
	1516		STARD8		C21orf66			ZNF655
	1517		ZBTB40		TMEM55A			ING5
	1518		PAN2		MED13L			TRERF1
	1519		JOSD1		DOCK9			SORCS1
	1520		PPM1E		SERTAD2			C20orf160
	1521		CPEB3		NLGN1			RCC2
	1522		KIAA0355		SBNO2			CALM3
	1523		SH3PXD2A		RAB21			IKBKB
	1524		C16orf72		RCOR1			SLC31A1
	1525		CAPN7		ATP11A			LRP4
	1526		BRD4		WRNIP1			NR2C2
	1527		RND1		PCDH9			SDCBP
	1528		KCNIP2		RAB2B			EPC2
	1529		EHD2		ABHD13			BIRC6
	1530		DBC1		COLEC12			CALM1
	1531		SPEN		STT3A			SOX12
	1532		TXNDC4		RICTOR			SYT9
	1533		CMPK1		LRRC57			LARP4
	1534		RAPGEFL1		PHF13			FAM55C
	1535		PAIP2		PIK3R1			DOC2A
	1536		TMED9		KANK4			NRXN1
	1537		NKRF		SH3KBP1			SLC35F4
	1538		RNF138		PELI1			RAPGEF5
	1539		HPCAL4		HECW2			HDAC9
	1540		HECW1		FAM160B1			ZEB1
	1541		LARP5		TMSB4X			NCOA2
	1542		PPP1R13B		OTX2			XKR6
	1543		RNF19A		ZNF711			SEC23A
	1544		DNM3		XYLT1			PPP2R5E
	1545		PI15		XYLT2			PENK
	1546		KLF13		FBXL17			DLC1
	1547		TMEM127		CEP97			HDHD2
	1548		SCML2		ADD1			CITED2
	1549		PPARD		LYST			TSC22D1
	1550		ZER1		MPPED2			SGIP1
	1551		CAMKK2		KLF5			FAM118B
	1552		MFAP3		DPP4			ADIPOR2
	1553		MSTN		GNAI1			DNAJB9
	1554		HAS3		HNRNPA2B1			EGLN1
	1555		NKTR		JAK1			SMURF2
	1556		NFIA		KPNA3			S100PBP
	1557		WDR68		MEF2C			BCL11B
	1558		PURA		MYH3			REEP1
	1559		BACE1		ADAM10			PLK2
	1560		RYBP		IKZF2			LHFP
	1561		TFEC		BCL2			EVI5
	1562		ZNF346		UBE2W			TCEB1
	1563		MORF4L2		FAM168B			PLS3
	1564		PXDN		SERBP1			SCAMP1
	1565		BTG2		RAB12			EPS8
	1566		SOX12		ARNTL			EFNA1
	1567		TAF5		CENTG2			DUSP1
	1568		HNRNPUL1		DACT1			GTF2E1
	1569		FSTL1		PFN2			RANBP9
	1570		TFEB		MAP2K6			PSIP1
	1571		SETDB1		PTBP1			LMO7
	1572		GALNT7		STK4			GEM
	1573		NOTCH1		CAP1			CSMD3
	1574		TTC19		DYNLT3			BMI1
	1575		MARCH5		BTG3			RND3
	1576		FAM70A		RORB			TBK1
	1577		PACS1		SYN1			ANLN
	1578		FGD6		WWP1			PUM2
	1579		TOB2		FBXW11			TSGA14
	1580		AHCYL2		PRKAA1			MATR3
	1581		ZDHHC17		TMEM1			RAB6IP1
	1582		BRPF3		DYRK2			ZFAND6
	1583		LEF1		DOC2A			SLC14A1
	1584		SVOP		CRY1			INTS8
	1585		ELMOD1		MFHAS1			RP11-35N6.1
	1586		SGPP1		RAB7A			MSL2L1
	1587		FBXO30		DAPK1			ZNF532
	1588		ZIC5		KCNB1			FAM8A1
	1589		FAM76A		GPM6A			POLK
	1590		TMEM109		SOCS5			AMOTL2
	1591		XYLT1		CYP26B1			ZC3H15
	1592		KIAA1217		RNF111			EIF5B
	1593		SLC2A4RG		UBE2Q1			NUDT4
	1594		SAR1A		APLN			TLN2
	1595		NRIP3		WBP11			MTFR1
	1596		USP31		UBE2J1			PPM1F
	1597		GPR158		FGFR1			CORO1C
	1598		LYST		G0S2			C8orf79
	1599		PGM1		PHF19			C16orf72
	1600		PPP2R3A		KIF21A			ASF1A
	1601		PVRL1		ZCCHC2			UBQLN1
	1602		SLC4A7		DLL4			SERINC1
	1603		PEA15		HOXA10			PHTF2
	1604		GMFB		ETNK1			PIP5K3
	1605		SEMA4F		ASH1L			PDS5B
	1606		OSGIN2		LRRN3			RAB21
	1607		CALCR		CDCA4			PCNP
	1608		MET		FAM70A			TSC22D2
	1609		CACNB3		PID1			GIT2
	1610		ITSN1		KBTBD2			HSPA9
	1611		BTBD11		CCDC28A			FN1
	1612		WASF1		IL1RAPL1			PTPRZ1
	1613		ASB1		ADAMTS3			RABIF
	1614		C5orf43		HIGD1A			PRKACB
	1615		ACCN1		PRDM4			SNAP25
	1616		COL12A1		TLK1			SOX2
	1617		RRAS		CHORDC1			CAMSAP1L1
	1618		DDX17		C1orf9			RPS6KB1
	1619		DPYSL4		FREQ			UBE2B
	1620		FBXO10		PISD			UBE2I
	1621		RGS17		MOBKL3			PRKAR2B
	1622		ZNF281		AHCYL2			TUBB2A
	1623		VAMP2		MYT1L			CNN3
	1624		PNOC		KIAA0831			GABPA
	1625		FUT8		HELZ			KIAA0355
	1626		MLLT3		ZBTB39			HLF
	1627		SCN2B		SESN1			LPAR1
	1628		NUMBL		CD2AP			CTNND2
	1629		CNTN2		CLDN2			NTF3
	1630		ZMYM4		DEF8			AMFR
	1631		CSF1R		RASGEF1B			PCSK2
	1632		LDHA		UBQLNL			PPM1B
	1633		DLL1		N4BP1			ZC3H6
	1634		CAPN6		TMEM20			LEPR
	1635		FAM122A		QKI			EIF2S1
	1636		KIAA0408		SLC25A35			NR3C1
	1637		CNIH		FLJ36070			CRH
	1638		SFRS2IP		C3orf23			PPAP2B
	1639		EIF3A		TFAP2D			GLI3
	1640		TPR		C10orf46			NR5A2
	1641		DHX15		FCHSD1			MFAP5
	1642		CNOT8		C10orf54			HECTD2
	1643		MKNK1		RAP2C			NUFIP2
	1644		ZNF828		DMTF1			PPP2R2C
	1645		VDAC1		RECK			C17orf71
	1646		CSMD3		SMURF1			PHACTR3
	1647		ARID4A		IPPK			THAP1
	1648		RAF1		FLJ12529			SLC16A12
	1649		HERPUD2		RSPO3			MXD3
	1650		PSME3		CC2D1B			UBA6
	1651		RNF141		ARFGAP2			COPS8
	1652		CNOT6		PCGF5			FBXW7
	1653		DDIT4		SH3BGRL2			FREM2
	1654		POLE4		TMEM16C			LOC153364
	1655		CKAP4		LMAN2L			LASS6
	1656		PLP2		PLXNA2			ELMOD1
	1657		KCNJ2		PPP6C			MPRIP
	1658		SKP1		BDNF			PAK7
	1659		ESRRG		ESRRG			C6orf167
	1660		GLI3		CHD2			NGEF
	1661		UBLCP1		CDX2			C7orf43
	1662		IPO11		CCNE1			ELF2
	1663		RNF114		EZH1			TRAM1L1
	1664		C20orf24		FGF2			TMEM188
	1665		CCDC76		PCTK2			PCMTD1
	1666		SELS		LRP6			C10orf56
	1667		JMJD1B		KCNN4			NAP1L5
	1668		FAM53C		ITPR1			SSH2
	1669		PHF21A		ITGA2			SYDE1
	1670		MIER2		IHH			C7orf51
	1671		AMBRA1		KDSR			PAPOLA
	1672		SLC38A4		CSDE1			PARD6B
	1673		HELLS		SIAH1			EFNA3
	1674		GATAD2B		EDA			ISCU
	1675		GKAP1		ACTR2			ZNF827
	1676		ITCH		GPATCH8			TACC2
	1677		GAL3ST3		PLEKHA1			WWP2
	1678		MAP3K9		KCNJ2			PCDH11Y
	1679		CHKB		IGF2R			FZD10
	1680		A2BP1		PTCH1			DUSP10
	1681		WIPF2		INSR			MYO1B
	1682		DIRAS1		SLC13A3			PCDH11X
	1683		NMT1		BAG5			G3BP2
	1684		NLGN2		PTPRD			SGPP1
	1685		CHSY3		USP9X			EXOC5
	1686		CCDC43		DIXDC1			MIER3
	1687		MAPK4		WIPI2			CCDC131
	1688		SRF		LOC203547			SESN3
	1689		PPFIA3		ZHX1			CBLN4
	1690		EIF4EBP2		SEMA3A			LHFPL2
	1691		PSCD3		UBE4B			JOSD1
	1692		SNCA		SMAD3			ARID1B
	1693		PLEC1		RBM6			RGS3
	1694		MAPKAP1		PCMT1			USP28
	1695		KIAA2018		MYB			DUS2L
	1696		FAM168B		GLUD1			RBM47
	1697		SLC6A9		CD28			WRNIP1
	1698		RGS7BP		USP15			SLC17A6
	1699		VPS26A		ELL			PRDM13
	1700		SR140		DDX3Y			MOAP1
	1701		CNN3		CNTNAP1			C17orf39
	1702		PCSK7		ZKSCAN1			MYCBP2
	1703		TNRC6A		ZIC1			DOCK9
	1704		KIAA0430		SMARCD2			TMEM87A
	1705		RNF144A		SH3GL2			NECAP1
	1706		ANKRD12		SALL1			NELF
	1707		ASXL1		RAD23B			HERPUD2
	1708		CLIP3		PVRL1			ZNF287
	1709		TBC1D10B		PPAP2A			BCAT2
	1710		C2orf24		FUBP1			INSIG1
	1711		FOXN3		LRP2			RNF4
	1712		SMYD5		KIF5C			GPR180
	1713		CAPZA1		DYNC1I1			GOLGA4
	1714		PDE4A		COL12A1			GAP43
	1715		PDE4D		BCL2L2			KLF2
	1716		PITPNA		ACOX1			NOMO3
	1717		NR1H2		MAP7			ITGAV
	1718		STK39		BTRC			PDZD2
	1719		BSDC1		PTPN3			TRAF3
	1720		MARK1		FAM122A			SYN2
	1721		CDCA7L		KIAA0408			ADAMTSL3
	1722		WRNIP1		CNIH			SOX4
	1723		ZNF287		SFRS2IP			ADM
	1724		KLHL14		EIF3A			HHIP
	1725		USP28		TPR			FHL2
	1726		FAM160B1		DHX15			UBE2Z
	1727		DUS2L		KCNA1			PTPRO
	1728		ARID1B		GPRIN1			FAM19A1
	1729		NOX4		HIAT1			KCNK10
	1730		PIP5K3		CMIP			SLC12A5
	1731		DOCK9		MLL5			KLHL14
	1732		NECAP1		YPEL5			XYLT2
	1733		NELF		RALGPS1			NEFH
	1734		RAB23		CTCF			TRAM2
	1735		ERGIC2		TSC22D1			GPBP1L1
	1736		KIAA1632		GRSF1			HAND2
	1737		RGS3		GNAZ			C11orf24
	1738		GPBP1L1		SR140			DSC2
	1739		C5orf30		AMMECR1			SLC32A1
	1740		PCMTD1		WSCD1			MYO18A
	1741		CBLN4		IL17RB			LOC91461
	1742		FAM110B		MYO5C			FCHO2
	1743		SNF1LK		EPB41L4B			KSR2
	1744		KSR2		SPINLW1			FAM110B
	1745		PDZD2		PACSIN1			NKX2-3
	1746		GOLGA8A		CRAMP1L			PAX3
	1747		RBPMS2		CD209			RBPMS2
	1748		ADAMTSL3		CFL2			LIN54
	1749		RHPN2		USP46			C20orf39
	1750		PCDH11X		ATP8B4			PPCS
	1751		GATA2		FLJ14213			CCNJL
	1752		TEAD1		RSAD1			COG3
	1753		FRY		VGLL3			YIPF4
	1754		GRAMD3		TOB2			DNAJC30
	1755		CCNJL		SGK2			ADAM19
	1756		ANP32E		C9orf78			RAB23
	1757		YIPF4		SHC3			CREB3L2
	1758		DNAJC30		GALNT10			ZNF804A
	1759		FAM19A1		SLC30A6			CHMP7
	1760		CDKN1C		SLC4A1AP			BTBD12
	1761		FXR1		TBC1D13			DSCAML1
	1762		IQWD1		AGK			ATP8B1
	1763		HIPK3		WDR41			MFHAS1
	1764		GAP43		C2orf37			ADCY3
	1765		GOLGA4		PTDSS2			PIK3R3
	1766		ITGA5		KSR2			NSMAF
	1767		ITGAV		SCN4B			TCF21
	1768		ITPR1		WFIKKN2			MAP2K4
	1769		FNIP1		OR7D2			SDC2
	1770		TULP4		CMTM4			CEBPA
	1771		MYO5A		MOBP			CREB1
	1772		EGR2		GNPNAT1			KIF5B
	1773		PAFAH1B1		LRRK2			NFIA
	1774		ATRX		SF1			SMAD6
	1775		GRIA3		FBXL22			PRKCE
	1776		PTGER4		FAM45A			NEFM
	1777		PLEKHA1		KIAA0495			ATXN3
	1778		DNAJB12		CYP4F22			REV3L
	1779		CACNA1I		KCNA7			NFIX
	1780		VPS54		ACBD6			GOLGA8E
	1781		RNF4		TRIM14			TULP4
	1782		MAP2K4		GBP4			VPS54
	1783		GOLGA3		CYB5D1			DNAJB12
	1784		NEFL		RNF185			UGP2
	1785		NSF		ZNF585A			PTGER4
	1786		DYNLT3		HEPACAM			GRIA3
	1787		POLS		ATXN7L1			MYO5A
	1788		WWP2		KIF1B			CCNC
	1789		TRIO		FGFR2			FXR1
	1790		DUSP10		C14orf24			MAN2A1
	1791		CD2AP		SNED1			HIVEP1
	1792		MYO1B		ANXA6			CD69
	1793		DNAJB9		AHNAK			HIPK3
	1794		TOB1		BHMT			TOB2
	1795		ATP8B1		BMP8B			CDKN1C
	1796		CLDN11		FUT4			RAP1B
	1797		TEF		RABIF			MORC3
	1798		TRAF3		VSNL1			FNBP4
	1799		SYNJ1		WNT8B			CIC
	1800		ADCY3		FAM55D			RNF141
	1801		ATXN3		TP53I11			FAM13B1
	1802		NEFM		KIT			CNNM4
	1803		DMXL1		KRT9			CDCA7L
	1804		SMAD6		RAG1			LMBR1L
	1805		C4orf16		GABRA4			SUV420H1
	1806		SLC44A1		RPL28			PPP1R12C
	1807		FZD8		LOC652968			NOX4
	1808		THAP2		C10orf25			PHLPPL
	1809		MTMR3		SNAPC3			PLEKHA6
	1810		CYP26B1		SYPL2			APPL1
	1811		RAVER2		FRMD6			TRIO
	1812		ZZEF1		CRTC3			POLS
	1813		ICMT		CREG1			SSFA2
	1814		FRAP1		DDX21			CDH10
	1815		SMARCA5		EHD1			RAD21
	1816		INSM1		PTPRT			GDF11
	1817				PRND			TMEM184B
	1818				TBL2			SERTAD2
	1819				ST8SIA5			SH3PXD2A
	1820				SLC6A16			NOMO1
	1821				ITPK1			SOCS5
	1822				EHD3			MYLIP
	1823				CDR2L			STK39
	1824				MRPL19			TOB1
	1825				MMP24			EN2
	1826				SLC17A3			RHO
	1827				CXCL14			LSM12
	1828				PRDX6			CSNK1G1
	1829				TRIM25			SARM1
	1830				LGALS3BP			FLJ14154
	1831				PSME3			LBH
	1832				MTHFR			WIPF2
	1833				MERTK			PDZD4
	1834				TGOLN2			ZNF512
	1835				KLHL21			ZNF569
	1836				STK39			MAX
	1837				BSDC1			CNTFR
	1838				MARK1			AMPH
	1839				CDCA7L			EFNB3
	1840				RBM47			UNK
	1841				ZNF287			RCVRN
	1842				KLHL14			LRRC14
	1843				USP28			MORF4L2
	1844				DUS2L			TXNL1
	1845				ARID1B			DPF1
	1846				NOX4			EIF4A2
	1847				PIP5K3			LASS5
	1848				NECAP1			UBE2H
	1849				NELF			KLHL28
	1850				RAB23			SLC45A3
	1851				ERGIC2			N-PAC
	1852				KIAA1632			C12orf30
	1853				RGS3			SNIP1
	1854				GPBP1L1			DAAM1
	1855				C5orf30			LONRF1
	1856				CSMD3			ISL1
	1857				PCMTD1			TCTEX1D1
	1858				CBLN4			FAM131B
	1859				FAM110B			LYPD6
	1860				SNF1LK			NAT13
	1861				PDZD2			FAM107B
	1862				GOLGA8A			ARPC5L
	1863				RBPMS2			SP1
	1864				ADAMTSL3			ZRANB1
	1865				RHPN2			TPST1
	1866				PCDH11X			UBE2G1
	1867				GATA2			F13A1
	1868				TEAD1			AP3S1
	1869				HERPUD2			PLOD1
	1870				FRY			ETF1
	1871				GRAMD3			SATB2
	1872				CCNJL			JMJD2C
	1873				SGPP1			FCHSD2
	1874				ANP32E			DOCK4
	1875				YIPF4			KIAA0256
	1876				DNAJC30			MYST2
	1877				FAM19A1			FLJ41603
	1878				CDKN1C			SLC9A8
	1879				FXR1			ATP8A2
	1880				IQWD1			YEATS2
	1881				HIPK3			GATAD1
	1882				GAP43			THSD4
	1883				GOLGA4			CPXCR1
	1884				ITGA5			RSAD2
	1885				ITGAV			CYB5D1
	1886				FNIP1			FLJ32549
	1887				TULP4			USP54
	1888				MYO5A			RAB39B
	1889				EGR2			LOC116236
	1890				PAFAH1B1			MLC1
	1891				ATRX			ZCCHC14
	1892				GRIA3			SLC7A11
	1893				PTGER4			MEGF6
	1894				DNAJB12			PPP2R3A
	1895				CACNA1I			RPA1
	1896				VPS54			EZR
	1897				RNF4			RBBP5
	1898				MAP2K4			PFKFB2
	1899				GOLGA3			SLBP
	1900				NEFL			PSG1
	1901				NSF			GMEB2
	1902				POLS			CPOX
	1903				WWP2			RRAGB
	1904				TRIO			NR4A2
	1905				DUSP10			RAC1
	1906				MYO1B			RBM16
	1907				DNAJB9			LARP5
	1908				TOB1			UBR5
	1909				ATP8B1			RANBP17
	1910				CLDN11			UBE2K
	1911				TEF			BTF3
	1912				TRAF3			ATPAF1
	1913				SYNJ1			RHOA
	1914				ADCY3			TFAP2B
	1915				ATXN3			STX7
	1916				NEFM			RNGTT
	1917				DMXL1			CRY1
	1918				SMAD6			SLC1A3
	1919				RGS17			WNT7A
	1920				C4orf16			NUP153
	1921				SLC44A1			C18orf34
	1922				FZD8			AJAP1
	1923				THAP2			PAG1
	1924				MTMR3			CSGALNACT1
	1925				RAVER2			SPTLC3
	1926				ZZEF1			MCOLN3
	1927				ICMT			LUC7L
	1928				FRAP1			MREG
	1929				SMARCA5			SLC37A1
	1930				INSM1			CCDC76
	1931							ZNF608
	1932							ZNF295
	1933							USP31
	1934							MAN1C1
	1935							PARP11
	1936							TOMM22
	1937							SPIRE1
	1938							SLC35A5
	1939							PAK1IP1
	1940							SENP6
	1941							ATP11A
	1942							FOXJ3
	1943							KIAA0319
	1944							PCDHB5
	1945							WWC3
	1946							QRICH1
	1947							AHI1
	1948							CHRAC1
	1949							ARMCX3
	1950							SELT
	1951							COMMD10
	1952							AFF4
	1953							DPY19L3
	1954							CCDC141
	1955							RICTOR
	1956							TMEM56
	1957							C12orf23
	1958							CTSC
	1959							ZNF420
	1960							PPM1L
	1961							C4orf34
	1962							SPAG17
	1963							CLEC12B
	1964							VAX1
	1965							CD47
	1966							MIA3
	1967							KCNT2
	1968							C17orf58
	1969							SUPT3H
	1970							LOC201164
	1971							S100A7A
	1972							TMEM132D
	1973							BHLHB9
	1974							SHCBP1
	1975							TXNDC15
	1976							MANEA
	1977							MPZL1
	1978							FASTKD3
	1979							ACTR8
	1980							MPP5
	1981							CHP2
	1982							C12orf32
	1983							EIF2A
	1984							WHSC1
	1985							CYYR1
	1986							VPS26B
	1987							BRWD1
	1988							RTN4IP1
	1989							AGPAT9
	1990							MRPS6
	1991							LDOC1L
	1992							FAR1
	1993							MAGT1
	1994							C10orf84
	1995							GHITM
	1996							KLRD1
	1997							G6PC2
[truncated: 265 more rows]
