# Supplementary material for: Changes in cellular microRNA expression induced by porcine circovirus type 2-encoded proteins
Source: Vet Res. 2015 Apr 10;46(1):39. doi: 10.1186/s13567-015-0172-5 (PMC4391141; doi:10.1186/s13567-015-0172-5)
Supplement: Additional file 11: — The top-10 GO biological processes and KEGG pathways enriched in the putative targets of PCV2 ORF-regulated miRNAs. List of the ten most enriched categories of GO annotations and KEGG pathways corresponding to the putative targets of ORF-up-regulated or ORF-down-regulated miRNAs. [file 13567_2015_172_MOESM11_ESM.xls]

## Sheet: Additional file 11
	Additional file 11 The top-10 GO biological processes and KEGG pathways enriched in the putative targets of PCV2 ORF-regulated miRNAs
	GO biological process			KEGG pathway
	Targets of miRNAs up-regulated by ORF1	P value		Targets of miRNAs up-regulated by ORF1	P value
	Regulation of transcription	1.1e-14		Pathways in cancer	8e-11
	Transcription	4.7e-14		Focal adhesion	6.5e-09
	Regulation of transcription from RNA polymerase II promoter	2.8e-13		MAPK signaling pathway	5.5e-09
	Neuron differentiation	9.4e-12		Axon guidance	4.6e-07
	Negative regulation of macromolecule biosynthetic process	1.8e-10		Long-term potentiation	1e-06
	Negative regulation of gene expression	4e-10		ECM-receptor interaction	8.5e-07
	Neuron development	5.3e-10		Colorectal cancer	3.2e-06
	Negative regulation of biosynthetic process	1.2e-09		Long-term depression	5.5e-06
	Negative regulation of cellular biosynthetic process	1.6e-09		Renal cell carcinoma	7.1e-06
	Negative regulation of macromolecule metabolic process	3.1e-09		Chronic myeloid leukemia	2.2e-05
	Targets of miRNAs down-regulated by ORF1	P value		Targets of miRNAs down-regulated by ORF1	P value
	Regulation of transcription	2.6e-11		Pathways in cancer	3.6e-05
	Transcription	2e-10		MAPK signaling pathway	0.00012
	Regulation of transcription from RNA polymerase II promoter	7.8e-10		Wnt signaling pathway	0.00011
	Positive regulation of gene expression	7.3e-10		Ubiquitin mediated proteolysis	7.2e-05
	Positive regulation of transcription	5.1e-09		Long-term potentiation	0.0001
	Positive regulation of transcription, DNA-dependent	7.3e-09		Axon guidance	2.8e-05
	Positive regulation of RNA metabolic process	1e-08		Melanogenesis	0.00021
	Positive regulation of nucleobase, nucleoside, nucleotide and nucleic acid metabolic process	4.4e-08		ECM-receptor interaction	0.00032
	Ubiquitin-dependent protein catabolic process	7.3e-08		Oocyte meiosis	0.00075
	Neuron differentiation	1e-07		Dilated cardiomyopathy	0.00087
	Targets of miRNAs up-regulated by ORF2	P value		Targets of miRNAs up-regulated by ORF2	P value
	Regulation of transcription from RNA polymerase II promoter	9.4e-12		Focal adhesion	1.3e-10
	Neuron differentiation	6.7e-12		Pathways in cancer	3e-07
	Regulation of transcription	1.1e-10		Axon guidance	4.8e-07
	Neuron development	3.7e-10		ECM-receptor interaction	6.6e-07
	Transcription	1.2e-09		Renal cell carcinoma	3.5e-06
	Positive regulation of RNA metabolic process	1.9e-08		Long-term potentiation	4.5e-05
	Positive regulation of transcription from RNA polymerase II promoter	3.1e-08		Glioma	7.4e-05
	Positive regulation of transcription, DNA-dependent	3e-08		Neurotrophin signaling pathway	9.7e-05
	Positive regulation of gene expression	8.7e-08		Regulation of actin cytoskeleton	0.00014
	Neuron projection development	1.2e-07		MAPK signaling pathway	0.00032
	Targets of miRNAs down-regulated by ORF2	P value		Targets of miRNAs down-regulated by ORF2	P value
	Regulation of transcription	4.7e-14		Pathways in cancer	4.7e-09
	Regionalization	7.1e-12		Axon guidance	1.8e-08
	Pattern specification process	1.8e-11		MAPK signaling pathway	2.2e-07
	Transcription	1.7e-11		Wnt signaling pathway	7.1e-07
	Regulation of transcription from RNA polymerase II promoter	3.3e-11		Neurotrophin signaling pathway	1.8e-06
	Modification-dependent macromolecule catabolic process	1.2e-10		Ubiquitin mediated proteolysis	2.9e-06
	Modification-dependent protein catabolic process	1.2e-10		Oocyte meiosis	7.2e-06
	Neuron differentiation	1.1e-10		TGF-beta signaling pathway	1.3e-05
	Skeletal system development	2.4e-10		Focal adhesion	5.3e-05
	Neuron projection morphogenesis	7.4e-10		Glioma	0.00016
	Targets of miRNAs up-regulated by ORF3	P value		Targets of miRNAs up-regulated by ORF3	P value
	Regulation of transcription	7.8e-14		Pathways in cancer	1.9e-12
	Transcription	9.8e-13		Focal adhesion	7.8e-09
	Regulation of transcription from RNA polymerase II promoter	3e-11		MAPK signaling pathway	4.6e-07
	Neuron differentiation	1.7e-10		Axon guidance	7.4e-07
	Positive regulation of RNA metabolic process	2.4e-10		ECM-receptor interaction	3.1e-06
	Positive regulation of transcription, DNA-dependent	7.4e-10		Chronic myeloid leukemia	5e-06
	Neuron development	9.4e-10		Regulation of actin cytoskeleton	8.3e-06
	Positive regulation of gene expression	1.5e-09		Colorectal cancer	1.1e-05
	Positive regulation of macromolecule biosynthetic process	1.8e-09		Glioma	1.4e-05
	Positive regulation of transcription	4.7e-09		Long-term depression	1.6e-05
	Targets of miRNAs down-regulated by ORF3	P value		Targets of miRNAs down-regulated by ORF3
	Homophilic cell adhesion	4.2e-10		None
	Cell-cell adhesion	5e-08
	Biological adhesion	3.1e-06
	Cell adhesion	3.1e-06
